# Supplementary material for: Analysis of the Outer Membrane Proteome and Secretome of Bacteroides fragilis Reveals a Multiplicity of Secretion Mechanisms
Source: PLoS One. 2015 Feb 6;10(2):e0117732. doi: 10.1371/journal.pone.0117732 (PMC4319957; doi:10.1371/journal.pone.0117732)
Supplement: S2 Table — (XLSX) [file pone.0117732.s003.xlsx]

## Sheet: Sheet1
Table S2. Proteins in OM fractions with 2-3 unique peptides identified by LC/MS/MS
Locus_tag	Length	PK sensitive?1	PK sensitive in membranes/	Number unique peptides	PEP value	Type3	Conserved domains	Putative function
	(aa)		PK sensitive on cell surface2
BF9343_0355	421	Yes	NF	3	0	b-barrel	DUF4104 superfamily	Unknown (Predicted b-barrel)
BF9343_3094	257	No	NF	3	6.7864e-68	b-barrel	None	Unknown (Predicted b-barrel)
BF9343_3341	241	No	NF	3	6.1021e-23	b-barrel	None	Unknown (Predicted b-barrel)
BF9343_1979	417	No	Yes/No	3	1.731e-95	b-barrel	Bac_surface_Ag superfamily	Unknown (Predicted b-barrel)
pBF9343.37c	167	No	NF	3	1.9247e-13	b-barrel	None	Unknown (Predicted b-barrel)
BF9343_1464	187	No	NF	3	4.1327e-47	b-barrel	None	Unknown (Predicted b-barrel)
BF9343_2172	242	No	NF	2	5.6728e-28	b-barrel	OMP_b-brl_2	Unknown (Predicted b-barrel)
BF9343_1092	190	Yes	NF	2	2.944e-22	b-barrel	None	Unknown (Predicted b-barrel)
BF9343_3229	199	Yes	NF	2	8.8821e-10	b-barrel	None	Unknown (Predicted b-barrel)
BF9343_1905	399	Yes	NF	2	2.4148e-17	b-barrel	OmpA_C-like, OMP_b-brl, OmpA	OmpA-like
BF9343_3500	736	No	NF	2	1.5496e-24	b-barrel	Pat_PNPLA6_PNPLA7_NTE1_like, Bac_surface_Ag, RssA	Patatin-like protein (Predicted b-barrel)
BF9343_0219	248	NF	NF	2	0.023093	b-barrel	None	Unknown (Predicted b-barrel)
BF9343_1102	257	NF	NF	2	6.7864e-68	b-barrel	None	Porin
BF9343_2409	766	NF	NF	3	1.6602e-11	b-barrel	Pat_PNPLA6_PNPLA7_NTE1_like, RssA	Patatin-like protein (Predicted b-barrel)
BF9343_3074	160	NF	NF	2	2.8422e-14	b-barrel	None	Porin
BF9343_3124	406	NF	NF	3	1.5165e-07	b-barrel	Bac_surface_Ag superfamily	Unknown (Predicted b-barrel)
BF9343_3701	198	NF	NF	3	4.8411e-10	b-barrel	DUF3575	AapC
BF9343_0578	441	Yes	NF	3	2.4352e-14	b-barrel	OEP	TolC-like
BF9343_3105	459	Yes	Yes/No*	3	2.0251e-95	b-barrel	type_I_sec_TolC	TolC-like
BF9343_3277	501	No	NF	3	3.8212e-31	b-barrel	OEP (2)	TolC-like
BF9343_1375	419	Yes	NF	2	2.9881e-13	b-barrel	OEP (2)	TolC-like
BF9343_1279	196	Yes	Yes/No*	2	5.7123e-116	b-barrel	DUF4251	Unknown
BF9343_0133	647	No	NF	3	2.2018e-47	Cytoplasmic	DEADc, HELICc, RRM_DbpA, SrmB	DEAD-box helicase
BF9343_0184	267	No	NF	3	4.9347e-26	Cytoplasmic	GT2_Chondriotin_Pol_N, Glyco_tranf_2_3	Glycosyltransferase
BF9343_0488	326	No	NF	3	8.8248e-87	Cytoplasmic	NBD_sugar-kinase_HSP70_actin, ROK_glcA_fam	ROK family protein
BF9343_0574	548	No	NF	3	6.7218e-99	Cytoplasmic	Fumerase, Fumerase_C, PRK15389	Fumarate hydratase
BF9343_0670	616	No	NA	3	1.0288e-60	Cytoplasmic	DUF349 (5)	Unknown
BF9343_0917	718	No	NF	3	8.9323e-11	Cytoplasmic	None	Unknown
BF9343_2310	822	No	NF	3	1.8907e-74	Cytoplasmic	AAA, ChlI superfamily, LON, Lon	ATP-dependent protease
BF9343_2382	585	No	NF	3	4.5182e-93	Cytoplasmic	AspRS_core (2), EcAspRS_like_N, GAD, aspS	Asp tRNA synthetase
BF9343_3874	126	Yes	NF	3	2.3887e-18	Cytoplasmic	bact_S13, rpsM	30S ribosomal protein S13
BF9343_3879	148	No	NF	3	4.5863e-74	Cytoplasmic	rplO	50S ribosomal protein L15
BF9343_3881	172	No	NA	3	2.5856e-26	Cytoplasmic	Ribosomal_S5_C, Ribosomal_S5, rpsE	30S ribosomal protein S5
BF9343_2429	86	No	NF	3	1.2255e-42	Cytoplasmic	rpmB	50S ribosomal protein L28
BF9343_2434	497	No	NF	3	6.432e-88	Cytoplasmic	ProRS_core_arch_euk, ProRS_anticodon_zinc, PRK08661	Prolyl-tRNA synthetase
BF9343_3883	189	No	NA	3	6.7193e-35	Cytoplasmic	Ribosomal_L6, rplF	RplF (50S ribosomal protein L6)
BF9343_3888	121	No	NA	3	1.1344e-41	Cytoplasmic	rplN	RplN (50S ribosomal protein L14)
BF9343_3895	274	Yes	NA	3	2.1658e-54	Cytoplasmic	Ribosomal_L2_C, Ribosomal_L2, rplB	50S ribosomal protein L2
BF9343_3902	133	Yes	NF	3	9.4674e-30	Cytoplasmic	Ribosomal_S12	30S ribosomal protein S12
BF9343_3911	124	No	NA	3	2.9184e-67	Cytoplasmic	Ribosomal_L7_L12	RplL (Ribosomal protein L7/L12)
BF9343_3912	170	Yes	NA	3	1.6289e-85	Cytoplasmic	Ribosomal_L10	50S ribosomal protein L10
BF9343_3913	232	No	NA	3	1.1916e-64	Cytoplasmic	Ribosomal_L1	50S ribosomal protein L1
BF9343_2496	408	No	NF	3	2.4982e-07	Cytoplasmic	RmuC	DNA recombination-like protein
BF9343_2543	533	No	NF	3	2.7446e-92	Cytoplasmic	CTGs, GATase1_CTP_Synthase, pyrG	CTP synthetase
BF9343_1136	486	No	NF	3	5.5454e-111	Cytoplasmic	catalase_clade_3, KatE	Catalase
BF9343_2691	166	No	NF	3	7.9922e-40	Cytoplasmic	PRX_Atyp2cys	Thiol peroxidase
BF9343_4218	378	No	NA	3	1.2486e-36	Cytoplasmic	None	Unknown
BF9343_2878	250	No	NF	3	9.9225e-55	Cytoplasmic	DPM1_like, PLN02726	Glycosyltransferase
BF9343_4254	879	Yes	NA	3	1.7218e-17	Cytoplasmic	ABC_MutS1, MutS_I, MutS_IV, MutS_II, PRK05399	DNA mismatch repair protein MutS
BF9343_3021	419	No	NF	3	5.9832e-153	Cytoplasmic	Phosphoglycerate_kinase, PGK	Phosphoglycerate kinase
BF9343_3897	208	No	NA	3	4.68e-103	Cytoplasmic	rplD	50S ribosomal protein L4
BF9343_1587	427	No	NF	3	1.9776e-29	Cytoplasmic	DEADc, HELICc, DEXDc	ATP dependent RNA helicase
BF9343_1615	65	Yes	NF	3	1.852e-65	Cytoplasmic	rpmI	50S ribosomal protein L35
BF9343_3118	567	No	NA	3	3.2822e-37	Cytoplasmic	ACAD_fadE5, AcylCoA_dehyd_C, CaiA	Acyl-CoA dehydrogenase
BF9343_3453	362	No	NF	3	2.1993e-65	Cytoplasmic	NADB_Rossmann superfamily, ilvC	Ketol-acid reductoisomerase
BF9343_4190	400	Yes	NF	3	1.6592e-23	Cytoplasmic	UDPG_MGDP_dh, UDPG_MGDP_dh_C, NADB_Rossmann super family, wecC	UDP-N-acetyl-D-mannosamine dehydrogenase
BF9343_3527	439	No	NF	3	4.5596e-84	Cytoplasmic	Radical_SAM, UPF0004, MiaB-like-C	MiaB-like tRNA modifying enzyme
BF9343_0501	826	No	NF	3	7.8899e-57	Cytoplasmic	RHOD_Pyr_redox, SirA_RHOD_Pry_redox, DrsE_2, Pyr_redox	Pyridine nucleotide oxidoreductase
BF9343_0183	340	Yes	NF	3	7.7611e-17	Cytoplasmic	Glycosyltransferase_GTB_type superfamily	LpsA, lipopolysaccharide core biosynthesis protein
BF9343_3292	212	No	NF	3	1.32e-08	Cytoplasmic	None	Unknown
BF9343_0090	269	Yes	NF	2	3.1738e-16	Cytoplasmic	ABC_Metallic_Cations, ZnuC	ABC-type Mn/Zn transport systems, ATPase component
BF9343_0173	503	No	NF	2	1.8528e-21	Cytoplasmic	GH3	Auxin-regulated protein
BF9343_0176	420	Yes	NF	2	2.7618e-158	Cytoplasmic	KAS_I_II, fabF	3-oxoacyl-ACP synthase
BF9343_0312	601	Yes	NF	2	2.8263e-10	Cytoplasmic	VL_LC_FACS_like, FAA1	AMP binding long chain acyl-CoA synthetase
BF9343_0320	695	Yes	NF	2	3.3335e-09	Cytoplasmic	Glyco_hydro_2_N, Glyco_hydro_2_C superfamily, PRK10150	Beta-galactosidase
BF9343_0342	343	Yes	NF	2	4.4454e-22	Cytoplasmic	Peptidase_S41_IRBP	Peptidase
BF9343_0345	513	No	NA	2	1.5315e-51	Cytoplasmic	GlyRS-like_core, HGTP_anticodon, class_II_aaRS-like_core, PRK04173	Glycyl-tRNA synthetase
BF9343_0402	231	Yes	NF	2	0.00018487	Cytoplasmic	LrgB	LrgB-family protein
BF9343_0408	398	No	NF	2	3.1602e-57	Cytoplasmic	PRK00180, PRK12379	Acetate kinase
BF9343_0489	117	Yes	NF	2	3.4188e-22	Cytoplasmic	rplS	50S ribosomal protein L19
BF9343_0521	397	No	NF	2	6.5954e-123	Cytoplasmic	AAT_like, PRK05764	Aspartate aminotransferase
BF9343_0566	393	Yes	NF	2	1.2374e-15	Cytoplasmic	INT_Tn4399, recomb_XerD	Tyrosine recombinase
BF9343_0608	228	Yes	NF	2	8.6012e-26	Cytoplasmic	PRK05305	Phosphatidylserine decarboxylase
BF9343_0638	353	Yes	NA	2	4.9188e-11	Cytoplasmic	DHQS	Dehydroquinate synthase
BF9343_0656	322	Yes	NF	2	5.6576e-17	Cytoplasmic	Peptidase_M23, NlpD	Peptidase
BF9343_0779	840	No	NF	2	3.3366e-29	Cytoplasmic	PLPDE_III_AR, Mur_ligase_M, Mur_ligase, PRK11930	Alanine racemase
BF9343_0242	652	No	NF	2	1.9107e-73	Cytoplasmic	TopoII_Trans_DNA_gyrase, HATPase_c, DNA_gyraseB_C	DNA gyrase, subunit B
BF9343_0246	436	No	NF	2	9.6461e-46	Cytoplasmic	FtsZ_type1, PRK09330	FtsZ
BF9343_0896	829	No	NF	2	2.2401e-28	Cytoplasmic	FtsK_SpoIIIE, Ftsk_gamma, DUF4117, FtsK	FtsK
BF9343_0897	267	No	NF	2	5.9608e-09	Cytoplasmic	PRK05198, DAHP_synth_1	2-dehydro-3-deoxyphosphooctonate aldolase
BF9343_3653	301	No	NF	2	3.3315e-60	Cytoplasmic	LDH-like_MDH, PRK06223	Malate dehydrogenase
BF9343_3671	339	Yes	NF	2	0.017807	Cytoplasmic	BCAT_beta_family, PRK13357	Branched-chain amino acid aminotransferase
BF9343_3683	330	No	NF	2	5.0898e-129	Cytoplasmic	EF_TS, EF_TS superfamily, tsf	Elongation factor TS
BF9343_2393	274	No	NF	2	2.7974e-07	Cytoplasmic	DUF164, COG1579	Unknown, Zn-ribbon domain protein
BF9343_2411	844	No	NF	2	4.4933e-50	Cytoplasmic	AAA (2), ClpB_D2-small, Clp_N (2), UVR, clpA	Clp protease
BF9343_2423	331	No	NF	2	6.3207e-27	Cytoplasmic	AAA, COG0714	ATPase
BF9343_3790	207	No	NF	2	2.7817e-10	Cytoplasmic	S14_ClpP_2, CLP_protease	Clp protease
BF9343_3867	604	Yes	NF	2	0.00022117	Cytoplasmic	ABC_MutS-like, MutS_III, MUTSd	DNA mismatch repair-like protein
BF9343_2431	339	No	NF	2	3.8996e-21	Cytoplasmic	T6A_YeaZ, PRK09604	DNA-binding/iron metalloprotein/AP endonuclease
BF9343_3882	114	No	NA	2	9.6887e-42	Cytoplasmic	Ribosomal_L18_L5e	50s ribosomal protien L18
BF9343_3891	144	No	NA	2	9.6157e-48	Cytoplasmic	Ribosomal_L16_L10e	50s ribosomal protien L16
BF9343_3893	118	Yes	NF	2	1.1125e-07	Cytoplasmic	Ribosomal_L22	50S ribosomal protein L22
BF9343_3894	89	No	NF	2	1.5728e-16	Cytoplasmic	rpsS	30S ribosomal protein S19
BF9343_3901	158	Yes	NA	2	1.6134e-86	Cytoplasmic	PRK05302	30S ribosomal protein S7
BF9343_3914	147	No	NF	2	2.2886e-69	Cytoplasmic	Ribosomal_L11, rplK	50S ribosomal protein L11
BF9343_3915	180	No	NF	2	7.0773e-36	Cytoplasmic	NGN_Bact_1, KOW_NusG, nusG	Transcription antitermination protein NusG
BF9343_2509	820	No	NA	2	7.8869e-63	Cytoplasmic	PheRS_beta_core, tRNA_bind_bactPheRS, B3_4, FDX-ACB, B5, pheT	Phenylalanyl-tRNA synthetase subunit beta
BF9343_4021	708	No	NF	2	8.5203e-85	Cytoplasmic	RNase_PH_PNPase_1, S1_PNPase, PNPase_KH, PRK11824	Polynucleotide phosphorylase
BF9343_2646	181	Yes	NF	2	3.9349e-80	Cytoplasmic	rpsP (2)	30S ribosomal protein S16
BF9343_1224	468	Yes	NF	2	1.6114e-13	Cytoplasmic	PRTases_typeI, GPATase_N, purF	Amidophosphoribosyltransferase
BF9343_2897	282	No	NF	2	1.4739e-15	Cytoplasmic	LPLAT_AGPAT-like, PlsC	Lysophospholipid Acyltransferase
BF9343_4250	367	No	NF	2	1.6488e-59	Cytoplasmic	YchF, TGS_YchF_C, PRK09601	GTP-binding protein YchF
BF9343_2985	614	No	NF	2	8.9028e-31	Cytoplasmic	AAA, DNA_pol3_gamma3 superfamily, PRK14971	DNA polymerase III gamma and tau domain
BF9343_1532	451	Yes	NF	2	1.308e-30	Cytoplasmic	NAD_binding_8, Pyr_redox superfamily, Ndh	NADH dehydrogenase, FAD-containing subunit
BF9343_1548	541	Yes	NF	2	8.4063e-19	Cytoplasmic	None	ATP-binding protein
BF9343_3082	1184	No	NA	2	6.2789e-256	Cytoplasmic	TPP_PFOR_PNO, TPP_PYR_PFOR_IOR-alpha_like, PorG, EKR, Fer4_6	Pyruvate:ferredoxin oxidoreductase
BF9343_3097	242	Yes	NF	2	3.5419e-12	Cytoplasmic	Nitroreductase_1, Nitro_FMN_reductase superfamily	Nitroreductase
BF9343_1736	394	No	NF	2	7.1288e-23	Cytoplasmic	DnaJ_C, DnaJ_zf, DnaJ, PRK14289	DnaJ
BF9343_3177	244	Yes	NF	2	5.5752e-20	Cytoplasmic	DPM1_like_bac	Glycosyl transferase family protein
BF9343_1805	357	No	NF	2	1.4846e-37	Cytoplasmic	GDP_MD_SDR_e, Gmd	GDP-D-mannose dehydratase
BF9343_3255	497	No	NA	2	1.4844e-58	Cytoplasmic	IMPDH, CBS_pair_IMPDH, IMPDH, PRK07107	Inosine 5-monophosphate dehydrogenase
BF9343_3262	426	No	NF	2	5.8714e-34	Cytoplasmic	CGS_like, MET17	O-acetylhomoserine sulfhydrylase
BF9343_3308	246	Yes	NF	2	3.9091e-06	Cytoplasmic	CCG (2), GlpC	Fe-S oxidoreductase
BF9343_3310	110	Yes	NF	2	3.1466e-31	Cytoplasmic	PTPS	6-pyruvoyl tetrahydropterin synthase
BF9343_1959	562	No	NF	2	2.9296e-42	Cytoplasmic	ABCF_EF-3 (3), ABC_tran_2, PRK11819	Putative ABC transporter ATP-binding protein
BF9343_3493	715	No	NF	2	5.4149e-71	Cytoplasmic	MM_CoA_mutase_alpha_like, MM_CoA_mut_B12_BD, PRK09426	Methylmalonyl-CoA mutase
BF9343_3534	236	No	NF	2	1.397e-41	Cytoplasmic	REC, trans_reg_C, OmpR	Two-component system, transcriptional regulator
BF9343_3491	716	No	NF	2	6.9019e-42	Cytoplasmic	TOP1Ac, TOPRIM_TopoIA_TopoIII, PRK07726	DNA topoisomerase III
BF9343_3504	445	No	NA	2	1.5185e-42	Cytoplasmic	SIS_PGI_2, SIS_PGI_1, pgi	Phosphoglucose isomerase (PGI)
BF9343_1427	265	Yes	NF	2	9.3509e-18	Cytoplasmic	ParA (2), NifH, Soj	Partitioning protein
pBF9343.15	207	No	NF	2	2.22e-63	Cytoplasmic	ParA, Soj	Putative ParA-like protein
BF9343_2474	786	No	NF	2	4.0453e-38	Cytoplasmic	UvrD_C_2, AAA_19, pcrA	Helicase
BF9343_2426	432	No	NF	2	1.8573e-28	Cytoplasmic	Radical_SAM, UPF0004, TIGR01125	Ribosomal protein S12 methylthiotransferase RimO
BF9343_1940	827	No	NF	2	1.1789e-41	Cytoplasmic	AAA (2), ClpB_D2-small, clpA	TssH
BF9343_0078	430	No	NF	2	1.1756e-100	Cytoplasmic	TyrRS_core, PRK05912	Tyrosyl-tRNA synthetase
BF9343_0156	1034	No	NF	3	6.2855e-28	Enzyme (+SP)	Bgal_small_N, Glyco_hydro_2_C, Glyco_hydro_2_N, Glyco_hydro_2	Beta-galactosidase
BF9343_0230	719	No	NF	3	1.4804e-59	Enzyme (+SP)	Melibiase, GalA	Alpha-galactosidase
BF9343_0635	653	No	NF	2	1.2616e-75	Enzyme (+SP)	GH20_DspB_LnbB-like, Glyco_hydro_20	Beta-N-acetylhexosaminidase
BF9343_3933	352	No	NF	2	3.894e-39	Enzyme (+SP)	L-asparaginase_II	L-asparaginase
BF9343_0096	719	Yes	NF	2	9.6441e-56	Enzyme (+SP)	Peptidase_S9, DPPIV_N, Abhydrolase_6	Dipeptidyl peptidase IV
BF9343_1099	723	No	NF	2	1.1693e-25	Enzyme (+SP)	Glyco_hydro_97 superfamily	Alpha-glucosidase
BF9343_3001	488	Yes	NF	2	1.2934e-11	Enzyme (+SP)	Sulfatase, AslA	Sulfatase
BF9343_3109	394	Yes	NF	2	4.1996e-24	Enzyme (+SP)	Peptidase_C1_2 superfamily	Aminopeptidase
BF9343_3156	434	Yes	NF	2	2.2733e-07	Enzyme (+SP)	Alpha_L_fucos, COG3669	Alpha-L-fucosidase
BF9343_1728	856	No	NF	2	5.7246e-36	Enzyme (+SP)	Glyco_hydro_2, Glyco_hydro_2_C, Glyco_hydro_2_N, LacZ	Beta-mannosidase
BF9343_3654	290	No	NF	2	5.17e-40	IM	Smc	Unknown
BF9343_3276	548	Yes	NF	2	2.1796e-08	IM	HlyD_3, HMA, 8a0102	MFP-like
BF9343_0386	254	No	NF	3	1.9609e-13	IM	DisA_N, COG1624	Unknown
BF9343_0541	310	No	NF	3	1.0862e-108	IM	MS_channel, TM_helix superfamily	Channel?
BF9343_0579	1011	Yes	NF	3	2.3614e-51	IM	AcrB	AcrB family cation/multidrug efflux pump
BF9343_0748	483	No	NF	3	1.2472e-19	IM	Oxidored_q1, PRK05777	NADH:ubiquinone oxidoreductase subunit N
BF9343_2420	327	No	NF	3	1.0591e-64	IM	vWA_BatA_type	Aerotolerance-related membrane protein
BF9343_4042	894	No	NF	3	2.3789e-64	IM	E1-E2_ATPase, Cation_ATPase_C, _N, Hydrolase_like2, HAD, ATPase-IIB_Ca	Plasma-membrane calcium-translocating P-type ATPase
BF9343_3065	1011	No	NF	3	3.607e-56	IM	AcrB	AcrB (Cation/multidrug efflux pump)
BF9343_1627	370	No	NF	3	3.1401e-62	IM	Wzz superfamily	Capsular polysaccharide biosynthesis protein
BF9343_3123	566	No	NF	3	2.3664e-33	IM	Sulfatase, DUF1705 superfamily, COG2194	Sulfatase
BF9343_3175	517	No	NF	3	5.6036e-11	IM	PMT_2 superfamily, ArnT	Glycosyltransferase
BF9343_3278	1252	No	NF	3	3.8072e-14	IM	COG3696 (2)	Putative silver efflux pump
BF9343_2007	662	No	NF	3	9.2878e-19	IM	OPT, TIGR00733	OPT oligopeptide transporter protein
BF9343_0465	532	No	NF	3	3.4978e-12	IM	put_Glu_GABA_T	Putative glutamate/gamma-aminobutyrate antiporter
BF9343_0241	988	Yes	NF	2	2.7771e-48	IM	AsmA_2	Unknown
BF9343_2456	259	Yes	NF	2	1.0161e-23	IM	DUF1212, DUF3815 superfamily, COG2966	Unknown
BF9343_2536	330	Yes	NF	2	5.8891e-30	IM	NQR2_RnfD_RnfE	Electron transport complex protein RnfD
BF9343_0959	126	Yes	NF	2	1.6872e-39	IM	SecG	SecG
BF9343_2861	396	Yes	NF	2	1.2531e-58	IM	HlyD_3, Biotin_lipoyl_2, RND_mfp	Unknown, possible role in efflux
BF9343_4227	376	Yes	NF	2	2.2862e-17	IM	PepSY_TM_2, PepSY_TM_1, PepSY, PiuB	Uncharacterized iron-regulated membrane protein
BF9343_4258	299	Yes	NF	2	7.0863e-19	IM	DUF2179, DUF161, COG1284	Unknown
BF9343_3159	555	No	NF	2	1.956e-08	IM	PMT_2, ArnT	Glycosyl transferase
BF9343_1869	322	No	NF	2	0.00038204	IM	Peptidase_M48 superfamily	Protease
BF9343_1982	392	Yes	NF	2	0	IM	PRK05349	Na(+)-translocating NADH-quinone reductase subunit B
BF9343_2002	736	Yes	NF	2	1.1795e-13	IM	HMA, HAD_like, E1-E2_ATPase, ZntA	Cation transport ATPase
BF9343_3467	428	No	NF	2	0.044205	IM	COG3681	L-cysteine desulfidase
pBF9343.18c	651	No	NF	2	4.1558e-45	IM	TraG-D_C superfamily, TrwB_AAD_bind	Putative plasmid transfer protein
BF9343_1928	997	No	NF	2	2.3462e-80	IM	None	Unknown
BF9343_0984	504	No	NF	3	1.8837e-50	IM	Pox_ser-thr_kin superfamily	Unknown
BF9343_3814	491	No	NA	2	3.938e-51	Lipoprotein	IMPDH, CBS_pair_IMPDH, IMPDH, PRK05567	Inosine 5'-monophosphate dehydrogenase
BF9343_0420	231	No	NF	2	1.1351e-47	Lipoprotein	NigD	Unknown
BF9343_0270	195	No	Yes/No	3	3.6949e-32	Lipoprotein	DUF4292	Unknown
BF9343_2078	238	No	Yes/Yes*	3	6.9126e-34	Lipoprotein	HmuY	HmuY-like
BF9343_3824	279	No	Yes/No	3	9.6301e-98	Lipoprotein	cyclophilin, Pro_isomerase	Cyclophilin type peptidyl-prolyl cis-trans isomerase/CLD
BF9343_2572	386	Yes	NF	3	6.8377e-49	Lipoprotein	None	Unknown
BF9343_0957	173	Yes	NF	3	1.361e-54	Lipoprotein	LptE	Putative LptE (LPS assembly protein)
BF9343_0994	384	No	Yes/No	3	2.009e-34	Lipoprotein	Lactonase	Lactonase
BF9343_1242	285	Yes	NF	3	4.0425e-20	Lipoprotein	EEP-1	Putative Exonuclease-Endonuclease-Phosphatase
BF9343_2935	700	Yes	NF	3	8.9584e-18	Lipoprotein	M3A_DCP, Dcp	Peptidyl-dipeptidase
BF9343_3002	549	Yes	NF	3	2.1165e-19	Lipoprotein	GH20_chitobiase-like, Glyco_hydro_67N superfamily, Glyco_hydro_20	Putative hexosaminidase
BF9343_3104	151	Yes	NF	3	1.7332e-30	Lipoprotein	NlpE superfamily	Unknown
BF9343_3107	355	No	Yes/No	3	6.0259e-47	Lipoprotein	Biotin_lipoyl_2, HlyD_3, RND_mfp	Unknown, possible role in efflux
BF9343_1622	345	Yes	NF	3	9.1069e-22	Lipoprotein	yceG_like, YceG	Unknown (YceG homolog)
BF9343_1733	833	No	NF	3	7.994e-55	Lipoprotein	Glyco_hydro_2_N, Glyco_hydro_2_C superfamily, Glyco_hydro_2	Putative Beta-galactosidase
BF9343_3150	727	No	Yes/No	3	2.2648e-82	Lipoprotein	Glyco_hydro_92, COG3537	Putative alpha-1,2-mannosidase
BF9343_2650	446	Yes	NF	3	3.5125e-29	Lipoprotein	PBP2_LTTR_substrate superfamily, PotD	ABC transporter lipoprotein
BF9343_3379	507	Yes	NF	3	6.6586e-28	Lipoprotein	None	Unknown
BF9343_1920	297	Yes	NF	3	1.0947e-26	Lipoprotein	PKD, COG3291	Unknown
BF9343_0652	738	No	NF	3	5.1593e-29	Lipoprotein	Glyco_hydro_92, COG3537	Putative alpha-1,2-mannosidase
BF9343_0600	436	Yes	NF	3	9.7687e-32	Lipoprotein	ZnMc_pappalysin_like, BACON	Unknown
BF9343_0199	259	Yes	NF	3	2.6472e-47	Lipoprotein	DUF4098, DUF2807	Unknown
BF9343_01574	639	No	NF	2	1.06e-10	Lipoprotein	Big_5, CarboxypepD_reg	Unknown
BF9343_0815	464	Yes	NF	2	6.533e-13	Lipoprotein	GFO_IDH_MocA, MviM	Glycosyl hydrolase/oxidoreductase
BF9343_0845	169	Yes	NF	2	1.4327e-32	Lipoprotein	None	Unknown
BF9343_3785	280	No	NF	2	3.6928e-11	Lipoprotein	Rotamase_2	Unknown
BF9343_2395	379	Yes	NF	2	2.5773e-26	Lipoprotein	HlyD_3, Biotin_lipoyl_2, RND_mfp	Putative efflux protein
BF9343_2506	130	Yes	NF	2	3.015e-16	Lipoprotein	None	Unknown
BF9343_4020	383	Yes	Yes/No*	2	1.8504e-22	Lipoprotein	TlpA_like_family, DUF4369, Thioredoxin_8	Unknown
BF9343_2622	223	Yes	NF	2	1.7909e-14	Lipoprotein	HmuY	HmuY-like
BF9343_4140	159	Yes	Yes/Yes	2	3.9076e-18	Lipoprotein	None	Unknown
BF9343_1154	166	Yes	NF	2	2.4275e-20	Lipoprotein	DUF2874 (2)	Unknown
BF9343_1248	350	Yes	Yes/No*	2	1.0299e-14	Lipoprotein	GH18_EndoS-like	Endo-beta-N-acetylglucosaminidase
BF9343_2854	300	Yes	NF	2	1.4232e-83	Lipoprotein	F5_F8_type_C	Unknown (chitobiase?)
BF9343_3000	528	Yes	NF	2	0.0013159	Lipoprotein	Sulfatase superfamily, AslA	Sulfatase
BF9343_1549	530	Yes	NF	2	3.7685e-34	Lipoprotein	None	Unknown
BF9343_1560	177	Yes	NF	2	5.7148e-16	Lipoprotein	None	Unknown
BF9343_3161	683	No	NF	2	1.9659e-24	Lipoprotein	Peptidase_M49	Peptidase
BF9343_3261	475	Yes	NF	2	4.3571e-30	Lipoprotein	TolC	TolC-like
BF9343_1919	790	No	NF	2	0.0008847	Lipoprotein	None	Unknown
BF9343_3343	442	Yes	NF	2	2.1925e-35	Lipoprotein	None	Unknown
BF9343_3344	269	Yes	NF	2	5.5083e-41	Lipoprotein	None	Unknown
BF9343_3466	172	Yes	NF	2	1.7771e-15	Lipoprotein	None	Unknown
BF9343_1980	465	No	NF	2	2.0789e-30	Lipoprotein	Peptidase_C1B	Aminopeptidase
BF9343_1998	284	Yes	NF	2	2.2891e-09	Lipoprotein	DUF3298, DUF4163 superfamily	Unknown
BF9343_2019	136	Yes	NF	2	6.2901e-14	Lipoprotein	None	Unknown
BF9343_3541	145	Yes	NF	2	7.948e-05	Lipoprotein	None	Unknown
BF9343_3233	286	Yes	NF	2	1.7789e-36	Lipoprotein	DUF3829	Unknown
BF9343_1093	175	Yes	NF	2	1.4338e-10	Lipoprotein	None	Unknown
BF9343_0726	368	Yes	NF	2	4.3223e-28	Lipoprotein	None	Unknown
BF9343_0264	167	Yes	NF	2	5.5795e-19	Lipoprotein	None	Unknown
BF9343_2690	205	Yes	NF	2	2.6078e-11	Lipoprotein	None	Unknown
BF9343_1424	527	Yes	NF	2	1.1886e-17	Lipoprotein	None	Unknown
BF9343_0286	235	NF	NF	2	8.1395e-42	Lipoprotein	DUF3823	Unknown
BF9343_4011	401	No	NF	3	0.087361	Non-classical secretion	None	Unknown
BF9343_0429	169	No	NF	3	1.5913e-32	Other (+SP)	OmpH	Skp (OmpH)
BF9343_2947	669	No	NF	3	8.3406e-55	Other (+SP)	Thioredoxin_2, CcdA, COG4232	Thiol:disulfide interchange protein DsbD
BF9343_0495	656	Yes	NF	3	4.8107e-38	SusD homolog	SusD	SusD homolog
BF9343_0646	577	Yes	No/No*	3	2.1214e-54	SusD homolog	SusD, SusD-like_2	SusD homolog
BF9343_0827	586	Yes	NF	3	2.9466e-22	SusD homolog	SusD	SusD homolog
BF9343_3950	538	No	NF	3	1.4414e-26	SusD homolog	SusD (2)	SusD homolog
BF9343_1639	520	No	NF	3	9.4736e-37	SusD homolog	SusD	SusD homolog
BF9343_0851	674	No	NF	3	9.0401e-26	SusD homolog	SusD (2)	SusD homolog
BF9343_0225	614	Yes	NF	2	3.5617e-12	SusD homolog	SusD (2), SusD-like	SusD homolog
BF9343_0932	506	Yes	NF	2	1.6069e-12	SusD homolog	SusD, SusD-like_2	SusD homolog
BF9343_3956	525	Yes	NF	2	1.3658e-21	SusD homolog	SusD (2), SusD-like_3	SusD homolog
BF9343_4208	581	Yes	NF	2	1.8717e-08	SusD homolog	SusD (2)	SusD homolog
BF9343_1735	543	Yes	NF	2	8.4427e-12	SusD homolog	SusD (2), SusD-like_3	SusD homolog
BF9343_0512	1137	Yes	NF	2	1.819e-13	TBDT	Plug, Cna_B_2, STN, TonB_dep_Rec, OMP_RagA_SusC	TBDT
BF9343_0931	1107	Yes	NF	2	8.6124e-17	TBDT	Cna_B_2, Plug, STN, ligand_gated_channel, OMP_RagA_SusC	TBDT
BF9343_3611	1098	Yes	NF	2	5.114e-07	TBDT	Cna_B_2, Plug, ligand_gated_channel, OMP_RagA_SusC	TBDT
BF9343_3623	1102	Yes	NF	2	4.8296e-10	TBDT	Cna_B_2, Plug, OMP_RagA_SusC	TBDT
BF9343_2938	1051	Yes	NF	2	4.0795e-07	TBDT	Cna_B_2, Plug, igand_gated_channel, OMP_RagA_SusC	TBDT
BF9343_2000	735	Yes	NF	2	1.5182e-06	TBDT	ligand_gated_channel, Cna_B_2, TonB-siderophor	TBDT
BF9343_0263	719	Yes	NF	2	2.1781e-12	TBDT	ligand_ gated_channel, TonB-hemin	TBDT
BF9343_2073	922	Yes	NF	2	3.6066e-09	TBDT	CarboxypepD_reg, ligand_gated_channel	TBDT
BF9343_3322	1089	No	NF	3	1.469e-14	TBDT	Cna_B_2, ligand_gated_channel, STN, OMP_RagA_SusC	TBDT
BF9343_1734	914	Yes	NF	3	1.5e-58	TBDT	Plug, TonB_dep_Rec, OMP_RagA_SusC	TBDT
BF9343_1562	444	No	Yes/No	3	5.9287e-100	Unknown (+SP)	None	Unknown
BF9343_1598	320	No	NF	3	2.9618e-37	Unknown (+SP)	None	Unknown
BF9343_3927	599	Yes	NF	2	1.66e-39	Unknown (+SP)	DUF4091	Unknown
BF9343_2984	326	NF	NF	2	0.038875	Unknown (+SP)	DUF4098 superfamily, DUF2807	Unknown
1NF: Protein was found in the initial analysis of the OM proteome, but not in the subsequent experiment in which the PK-sensitivity of OM proteins was assessed
2 Results of the experiment in which the PK sensitvity of proteins in intact cells and in a purified membrane fraction was compared. An asterisk indicates that the PK sensitivity of the protein in intact cells differed from the PK sensitivity observed in
the experiments shown in column 3.
3+SP: protein predicted to contain a signal peptide
4Using the annotated translational start site BF9343_0157 is predicted to be a cytoplasmic protein, but if translation begins at an AUG 9 codons downstream then it is predicted to be a lipoprotein.
