# Supplementary material for: Analysis of the Outer Membrane Proteome and Secretome of Bacteroides fragilis Reveals a Multiplicity of Secretion Mechanisms
Source: PLoS One. 2015 Feb 6;10(2):e0117732. doi: 10.1371/journal.pone.0117732 (PMC4319957; doi:10.1371/journal.pone.0117732)
Supplement: S3 Table — (XLSX) [file pone.0117732.s004.xlsx]

## Sheet: Sheet1
Table S3. Peptides identified in abundant OM protein bands by mass spectrometry
Band	Locus tag	Protein score	Number unique peptides	Expect value	Peptide sequence
1	BF9343_1873	1287	51	0.21	DLFFMIDK
1	BF9343_1873	1287	51	0.0023	MDVSGMSYK
1	BF9343_1873	1287	51	0.082	DLFFMIDK
1	BF9343_1873	1287	51	0.0063	GLNGAVVITTK
1	BF9343_1873	1287	51	4.6e-05	NAWEVGLDLR
1	BF9343_1873	1287	51	0.059	QLGSGYANEGGK
1	BF9343_1873	1287	51	8.2e-06	LNFDFTYYK
1	BF9343_1873	1287	51	0.0012	TSYYTSLSYK
1	BF9343_1873	1287	51	0.0002	NGTFATLVDGTK
1	BF9343_1873	1287	51	3.4e-06	GIEIAVNATPYK
1	BF9343_1873	1287	51	0.00054	NLSLHIATDMR
1	BF9343_1873	1287	51	0.0056	KNAWEVGLDLR
1	BF9343_1873	1287	51	1.5e-05	TLIGAGSYGWGPK
1	BF9343_1873	1287	51	4.9e-07	FGAQGLGLSFSAR
1	BF9343_1873	1287	51	2.2e-05	QIQDFSVGGFAR
1	BF9343_1873	1287	51	0.019	TSYYTSLSYKK
1	BF9343_1873	1287	51	0.0001	AANTISPVAALQGK
1	BF9343_1873	1287	51	3.9e-06	ADANMNYYYTK
1	BF9343_1873	1287	51	0.00021	ADANMNYYYTK
1	BF9343_1873	1287	51	6e-05	EQATFGGTFTVNK
1	BF9343_1873	1287	51	1.5e-06	DGTGEPIIGGSVLVK
1	BF9343_1873	1287	51	2.6e-05	GETLLEWDDSWR
1	BF9343_1873	1287	51	0.8	ALGYAVTEVKGDDLK
1	BF9343_1873	1287	51	0.00052	ALGYAVTEVKGDDLK
1	BF9343_1873	1287	51	0.0001	VEVSAAMSFTNSNPK
1	BF9343_1873	1287	51	1.4e-05	NYDGTWTNYSPHK
1	BF9343_1873	1287	51	0.00034	NLNPDDFETVSVLK
1	BF9343_1873	1287	51	1.8e-06	VEVSAAMSFTNSNPK
1	BF9343_1873	1287	51	0.0082	FKADANMNYYYTK
1	BF9343_1873	1287	51	0.00075	FKADANMNYYYTK
1	BF9343_1873	1287	51	2.4e-06	FKADANMNYYYTK
1	BF9343_1873	1287	51	0.027	FKADANMNYYYTK
1	BF9343_1873	1287	51	1.1e-08	VGGDYGLLMSDILPAK
1	BF9343_1873	1287	51	3.4e-06	YLGEHGGLASTSYGDK
1	BF9343_1873	1287	51	0.0077	YLGEHGGLASTSYGDK
1	BF9343_1873	1287	51	5.3e-07	VGGDYGLLMSDILPAK
1	BF9343_1873	1287	51	0.046	VGGDYGLLMSDILPAK
1	BF9343_1873	1287	51	1.2e-05	EMYDGNIYVNTLDK
1	BF9343_1873	1287	51	0.00061	GGNDKTSYYTSLSYK
1	BF9343_1873	1287	51	1.4e-07	EMYDGNIYVNTLDK
1	BF9343_1873	1287	51	0.14	LNFDFTYYKENTR
1	BF9343_1873	1287	51	1.2e-05	DTDNNGSVWDPFQFK
1	BF9343_1873	1287	51	8.3e-05	NKDWQWDVAMTYTK
1	BF9343_1873	1287	51	0.037	MTPDFLGSLSTTLSWK
1	BF9343_1873	1287	51	5.4e-06	NKDWQWDVAMTYTK
1	BF9343_1873	1287	51	0.008	NKDWQWDVAMTYTK
1	BF9343_1873	1287	51	6.7e-06	DLFFMIDKYDYSQK
1	BF9343_1873	1287	51	0.0032	DPEHGGLSWTSQYGDSK
1	BF9343_1873	1287	51	0.0057	DPEHGGLSWTSQYGDSK
1	BF9343_1873	1287	51	0.00042	DKYLGEHGGLASTSYGDK
1	BF9343_1873	1287	51	0.67	VYTDGGMVVPGQWFVDNSK
2	BF9343_1873	1231	40	0.2	DLFFMIDK
2	BF9343_1873	1231	40	0.0016	MDVSGMSYK
2	BF9343_1873	1231	40	0.4	DLFFMIDK
2	BF9343_1873	1231	40	0.0018	MDVSGMSYK
2	BF9343_1873	1231	40	0.00011	NAWEVGLDLR
2	BF9343_1873	1231	40	9.6e-06	LNFDFTYYK
2	BF9343_1873	1231	40	0.0013	TSYYTSLSYK
2	BF9343_1873	1231	40	1.2e-05	NGTFATLVDGTK
2	BF9343_1873	1231	40	3.1e-06	GIEIAVNATPYK
2	BF9343_1873	1231	40	0.0024	NLSLHIATDMR
2	BF9343_1873	1231	40	0.00011	TLIGAGSYGWGPK
2	BF9343_1873	1231	40	5.9e-06	FGAQGLGLSFSAR
2	BF9343_1873	1231	40	7.9e-06	QIQDFSVGGFAR
2	BF9343_1873	1231	40	8.9e-05	TSYYTSLSYKK
2	BF9343_1873	1231	40	2.1e-06	AANTISPVAALQGK
2	BF9343_1873	1231	40	3.8e-06	ADANMNYYYTK
2	BF9343_1873	1231	40	6.1e-06	ADANMNYYYTK
2	BF9343_1873	1231	40	4.3e-05	EQATFGGTFTVNK
2	BF9343_1873	1231	40	4.1e-05	DGTGEPIIGGSVLVK
2	BF9343_1873	1231	40	1.2e-05	GETLLEWDDSWR
2	BF9343_1873	1231	40	2.4e-05	GISYGDGVIPDGVFK
2	BF9343_1873	1231	40	0.00011	ALGYAVTEVKGDDLK
2	BF9343_1873	1231	40	0.69	ALGYAVTEVKGDDLK
2	BF9343_1873	1231	40	1e-05	VEVSAAMSFTNSNPK
2	BF9343_1873	1231	40	9.8e-06	NYDGTWTNYSPHK
2	BF9343_1873	1231	40	0.00014	NLNPDDFETVSVLK
2	BF9343_1873	1231	40	2.6e-08	VEVSAAMSFTNSNPK
2	BF9343_1873	1231	40	0.011	FKADANMNYYYTK
2	BF9343_1873	1231	40	1.3e-05	FKADANMNYYYTK
2	BF9343_1873	1231	40	0.0038	FKADANMNYYYTK
2	BF9343_1873	1231	40	7.6e-08	VGGDYGLLMSDILPAK
2	BF9343_1873	1231	40	0.017	YLGEHGGLASTSYGDK
2	BF9343_1873	1231	40	2.2e-08	VGGDYGLLMSDILPAK
2	BF9343_1873	1231	40	3.7e-07	GGNDKTSYYTSLSYK
2	BF9343_1873	1231	40	1.4e-07	EMYDGNIYVNTLDK
2	BF9343_1873	1231	40	2.1e-06	DTDNNGSVWDPFQFK
2	BF9343_1873	1231	40	0.0054	NKDWQWDVAMTYTK
2	BF9343_1873	1231	40	0.0007	VYTDGGMVVPGQWFVDNSK
2	BF9343_1873	1231	40	0.43	VYTDGGMVVPGQWFVDNSKNPK
3	BF9343_1873	2118	72	0.023	YTMGQTTK
3	BF9343_1873	2118	72	0.00016	MDVSGMSYK
3	BF9343_1873	2118	72	0.00018	GAAATALYGSR
3	BF9343_1873	2118	72	0.16	DLFFMIDK
3	BF9343_1873	2118	72	0.0025	MDVSGMSYK
3	BF9343_1873	2118	72	0.0004	ALGYAVTEVK
3	BF9343_1873	2118	72	8.5e-05	GLNGAVVITTK
3	BF9343_1873	2118	72	2.3e-05	QSDGGMFGATK
3	BF9343_1873	2118	72	0.0029	NQVYLDVTGR
3	BF9343_1873	2118	72	4.4e-05	NAWEVGLDLR
3	BF9343_1873	2118	72	0.0034	QLGSGYANEGGK
3	BF9343_1873	2118	72	3.1e-05	LNFDFTYYK
3	BF9343_1873	2118	72	0.00074	TSYYTSLSYK
3	BF9343_1873	2118	72	0.00018	NGTFATLVDGTK
3	BF9343_1873	2118	72	0.0028	EITLSYRFPK
3	BF9343_1873	2118	72	4.1e-07	GIEIAVNATPYK
3	BF9343_1873	2118	72	0.00067	NLSLHIATDMR
3	BF9343_1873	2118	72	0.00024	KNAWEVGLDLR
3	BF9343_1873	2118	72	2.2e-06	TLIGAGSYGWGPK
3	BF9343_1873	2118	72	1.7e-07	FGAQGLGLSFSAR
3	BF9343_1873	2118	72	4.6e-05	QIQDFSVGGFAR
3	BF9343_1873	2118	72	0.00011	TSYYTSLSYKK
3	BF9343_1873	2118	72	8.5e-07	AANTISPVAALQGK
3	BF9343_1873	2118	72	1.7e-06	ADANMNYYYTK
3	BF9343_1873	2118	72	2.1e-06	ADANMNYYYTK
3	BF9343_1873	2118	72	1.1e-05	EQATFGGTFTVNK
3	BF9343_1873	2118	72	4.2e-06	DGTGEPIIGGSVLVK
3	BF9343_1873	2118	72	0.12	LEPTHAGTYHVNR
3	BF9343_1873	2118	72	4.2e-05	GETLLEWDDSWR
3	BF9343_1873	2118	72	0.00011	GISYGDGVIPDGVFK
3	BF9343_1873	2118	72	0.00076	DWQWDVAMTYTK
3	BF9343_1873	2118	72	2.4e-05	ALGYAVTEVKGDDLK
3	BF9343_1873	2118	72	1.3e-07	VEVSAAMSFTNSNPK
3	BF9343_1873	2118	72	5.1e-06	NYDGTWTNYSPHK
3	BF9343_1873	2118	72	2.4e-05	NLNPDDFETVSVLK
3	BF9343_1873	2118	72	1.7e-08	VEVSAAMSFTNSNPK
3	BF9343_1873	2118	72	1.1e-06	FKADANMNYYYTK
3	BF9343_1873	2118	72	0.0048	FKADANMNYYYTK
3	BF9343_1873	2118	72	9.7e-06	FKADANMNYYYTK
3	BF9343_1873	2118	72	0.0029	FKADANMNYYYTK
3	BF9343_1873	2118	72	1.2e-10	VGGDYGLLMSDILPAK
3	BF9343_1873	2118	72	3.2e-08	YLGEHGGLASTSYGDK
3	BF9343_1873	2118	72	0.021	YLGEHGGLASTSYGDK
3	BF9343_1873	2118	72	4.6e-07	VGGDYGLLMSDILPAK
3	BF9343_1873	2118	72	3.2e-07	EMYDGNIYVNTLDK
3	BF9343_1873	2118	72	7.8e-07	GGNDKTSYYTSLSYK
3	BF9343_1873	2118	72	4.1e-06	EMYDGNIYVNTLDK
3	BF9343_1873	2118	72	0.00017	LNFDFTYYKENTR
3	BF9343_1873	2118	72	0.69	LNFDFTYYKENTR
3	BF9343_1873	2118	72	0.14	DTDNNGSVWDPFQFK
3	BF9343_1873	2118	72	2.6e-07	DTDNNGSVWDPFQFK
3	BF9343_1873	2118	72	0.002	MTPDFLGSLSTTLSWK
3	BF9343_1873	2118	72	8.8e-06	NKDWQWDVAMTYTK
3	BF9343_1873	2118	72	0.0063	NKDWQWDVAMTYTK
3	BF9343_1873	2118	72	0.00017	DLFFMIDKYDYSQK
3	BF9343_1873	2118	72	9.8e-05	DLFFMIDKYDYSQK
3	BF9343_1873	2118	72	6.4e-06	DPEHGGLSWTSQYGDSK
3	BF9343_1873	2118	72	0.024	NEKGETLLEWDDSWR
3	BF9343_1873	2118	72	1.1e-09	TPDIQTEYGVGLMPGWK
3	BF9343_1873	2118	72	0.0014	TPDIQTEYGVGLMPGWK
3	BF9343_1873	2118	72	0.018	DKYLGEHGGLASTSYGDK
3	BF9343_1873	2118	72	0.5	TPDIQTEYGVGLMPGWK
3	BF9343_1873	2118	72	0.0024	VYTDGGMVVPGQWFVDNSK
3	BF9343_1873	2118	72	0.017	VYTDGGMVVPGQWFVDNSK
3	BF9343_1873	2118	72	0.42	VYTDGGMVVPGQWFVDNSK
3	BF9343_1873	2118	72	4.6e-05	FGGLVASYSNLYGTQAGWIK
3	BF9343_1873	2118	72	0.071	WRDPEHGGLSWTSQYGDSK
3	BF9343_1873	2118	72	4.2e-05	WRDPEHGGLSWTSQYGDSK
3	BF9343_1873	2118	72	0.068	FVNPNGTIMTPMLDVNYFR
3	BF9343_1873	2118	72	1.3e-05	VRGSWAQVGNDTDPYYVNSVYGFETK
4	BF9343_1960	1082	43	0.053	DLFFMIDK
4	BF9343_1960	1082	43	0.0067	MDVSGMSYK
4	BF9343_1960	1082	43	0.022	DLFFMIDK
4	BF9343_1960	1082	43	0.0053	MDVSGMSYK
4	BF9343_1960	1082	43	3e-05	ALGYAVTEVK
4	BF9343_1960	1082	43	0.0061	GLNGAVVITTK
4	BF9343_1960	1082	43	2.3e-05	NAWEVGLDLR
4	BF9343_1960	1082	43	5.9e-06	LNFDFTYYK
4	BF9343_1960	1082	43	0.00076	TSYYTSLSYK
4	BF9343_1960	1082	43	4.7e-05	NGTFATLVDGTK
4	BF9343_1960	1082	43	5.1e-06	GIEIAVNATPYK
4	BF9343_1960	1082	43	0.009	KNAWEVGLDLR
4	BF9343_1960	1082	43	2.1e-05	TLIGAGSYGWGPK
4	BF9343_1960	1082	43	1.3e-08	FGAQGLGLSFSAR
4	BF9343_1960	1082	43	7.1e-06	QIQDFSVGGFAR
4	BF9343_1960	1082	43	0.00014	TSYYTSLSYKK
4	BF9343_1960	1082	43	1.9e-05	AANTISPVAALQGK
4	BF9343_1960	1082	43	0.00019	ADANMNYYYTK
4	BF9343_1960	1082	43	5.4e-05	ADANMNYYYTK
4	BF9343_1960	1082	43	0.0013	EQATFGGTFTVNK
4	BF9343_1960	1082	43	0.00028	DGTGEPIIGGSVLVK
4	BF9343_1960	1082	43	3.3e-05	GETLLEWDDSWR
4	BF9343_1960	1082	43	1.2e-05	GISYGDGVIPDGVFK
4	BF9343_1960	1082	43	7.5e-05	ALGYAVTEVKGDDLK
4	BF9343_1960	1082	43	1.8e-05	NYDGTWTNYSPHK
4	BF9343_1960	1082	43	0.00036	NLNPDDFETVSVLK
4	BF9343_1960	1082	43	4.5e-09	VEVSAAMSFTNSNPK
4	BF9343_1960	1082	43	1.4e-06	FKADANMNYYYTK
4	BF9343_1960	1082	43	0.00039	FKADANMNYYYTK
4	BF9343_1960	1082	43	0.25	YLGEHGGLASTSYGDK
4	BF9343_1960	1082	43	1.2e-05	YLGEHGGLASTSYGDK
4	BF9343_1960	1082	43	8.5e-07	VGGDYGLLMSDILPAK
4	BF9343_1960	1082	43	0.015	VGGDYGLLMSDILPAK
4	BF9343_1960	1082	43	2.5e-06	EMYDGNIYVNTLDK
4	BF9343_1960	1082	43	5.1e-07	DTDNNGSVWDPFQFK
4	BF9343_1960	1082	43	0.00053	NKDWQWDVAMTYTK
4	BF9343_1960	1082	43	0.00022	DLFFMIDKYDYSQK
4	BF9343_1960	1082	43	0.055	DLFFMIDKYDYSQK
4	BF9343_1960	1082	43	0.045	TPDIQTEYGVGLMPGWK
4	BF9343_1960	1082	43	0.42	DKYLGEHGGLASTSYGDK
4	BF9343_1960	1082	43	0.0099	FGGLVASYSNLYGTQAGWIK
4	BF9343_1960	1082	43	0.19	ETVVRPQMEVNVQILDWLR
4	BF9343_1960	1082	43	0.42	VYTDGGMVVPGQWFVDNSKNPK
5	BF9343_0018	1102	41	0.11	DLFFMIDK
5	BF9343_0018	1102	41	0.0016	MDVSGMSYK
5	BF9343_0018	1102	41	0.017	DLFFMIDK
5	BF9343_0018	1102	41	0.15	MDVSGMSYK
5	BF9343_0018	1102	41	4.3e-05	ALGYAVTEVK
5	BF9343_0018	1102	41	0.0059	GLNGAVVITTK
5	BF9343_0018	1102	41	0.0023	NAWEVGLDLR
5	BF9343_0018	1102	41	1.8e-05	LNFDFTYYK
5	BF9343_0018	1102	41	0.0013	TSYYTSLSYK
5	BF9343_0018	1102	41	8.7e-06	NGTFATLVDGTK
5	BF9343_0018	1102	41	1.3e-06	GIEIAVNATPYK
5	BF9343_0018	1102	41	0.093	NLSLHIATDMR
5	BF9343_0018	1102	41	0.36	KNAWEVGLDLR
5	BF9343_0018	1102	41	6.2e-06	TLIGAGSYGWGPK
5	BF9343_0018	1102	41	4.1e-05	FGAQGLGLSFSAR
5	BF9343_0018	1102	41	0.001	QIQDFSVGGFAR
5	BF9343_0018	1102	41	9.1e-05	AANTISPVAALQGK
5	BF9343_0018	1102	41	5.9e-05	ADANMNYYYTK
5	BF9343_0018	1102	41	3.6e-05	ADANMNYYYTK
5	BF9343_0018	1102	41	3.7e-05	EQATFGGTFTVNK
5	BF9343_0018	1102	41	4.6e-05	DGTGEPIIGGSVLVK
5	BF9343_0018	1102	41	9.2e-06	GETLLEWDDSWR
5	BF9343_0018	1102	41	0.0011	ALGYAVTEVKGDDLK
5	BF9343_0018	1102	41	4.6e-06	NYDGTWTNYSPHK
5	BF9343_0018	1102	41	4e-05	NLNPDDFETVSVLK
5	BF9343_0018	1102	41	6.4e-09	VEVSAAMSFTNSNPK
5	BF9343_0018	1102	41	0.018	FKADANMNYYYTK
5	BF9343_0018	1102	41	7.3e-06	FKADANMNYYYTK
5	BF9343_0018	1102	41	0.00021	FKADANMNYYYTK
5	BF9343_0018	1102	41	3.4e-06	YLGEHGGLASTSYGDK
5	BF9343_0018	1102	41	0.15	YLGEHGGLASTSYGDK
5	BF9343_0018	1102	41	1.1e-08	VGGDYGLLMSDILPAK
5	BF9343_0018	1102	41	0.036	VGGDYGLLMSDILPAK
5	BF9343_0018	1102	41	8.9e-09	EMYDGNIYVNTLDK
5	BF9343_0018	1102	41	3.5e-07	EMYDGNIYVNTLDK
5	BF9343_0018	1102	41	1.4e-06	DTDNNGSVWDPFQFK
5	BF9343_0018	1102	41	0.0076	NKDWQWDVAMTYTK
5	BF9343_0018	1102	41	0.0083	DLFFMIDKYDYSQK
5	BF9343_0018	1102	41	0.00023	TPDIQTEYGVGLMPGWK
5	BF9343_0018	1102	41	0.0001	FGGLVASYSNLYGTQAGWIK
5	BF9343_0018	1102	41	0.049	ETVVRPQMEVNVQILDWLR
6	BF9343_4229	1001	34	0.00085	WNANVFGK
6	BF9343_4229	1001	34	0.027	RFNDAYR
6	BF9343_4229	1001	34	0.14	FHDLIWR
6	BF9343_4229	1001	34	0.019	SESVIPSIR
6	BF9343_4229	1001	34	0.0083	YTTDFILK
6	BF9343_4229	1001	34	3.1e-05	LLNNVSSVR
6	BF9343_4229	1001	34	0.0096	AYNSAAPLNK
6	BF9343_4229	1001	34	0.00032	LDEYTENAR
6	BF9343_4229	1001	34	0.007	NPDLKPESSR
6	BF9343_4229	1001	34	0.00022	NITGLGWQIR
6	BF9343_4229	1001	34	0.26	KAYNSAAPLNK
6	BF9343_4229	1001	34	0.0018	VSVNGAYTHLK
6	BF9343_4229	1001	34	0.0027	MKSESVIPSIR
6	BF9343_4229	1001	34	0.00069	RLDEYTENAR
6	BF9343_4229	1001	34	2.4e-05	VFVPIIDLATNK
6	BF9343_4229	1001	34	0.0072	YDRWNANVFGK
6	BF9343_4229	1001	34	4.6e-07	ANAFYNYSDNDYK
6	BF9343_4229	1001	34	5.6e-06	QQEQAYAISVLDIK
6	BF9343_4229	1001	34	0.0019	QQEQAYAISVLDIK
6	BF9343_4229	1001	34	2e-05	DVQTGATMDAVYGGVK
6	BF9343_4229	1001	34	1.3e-06	DVQTGATMDAVYGGVK
6	BF9343_4229	1001	34	8.9e-07	YSVVVECTNLTNQK
6	BF9343_4229	1001	34	2.2e-06	DSFVGEGITENITYK
6	BF9343_4229	1001	34	0.00084	LPNIPYLFANADAGVR
6	BF9343_4229	1001	34	3.8e-07	GVSLTSNPTTGYENLGK
6	BF9343_4229	1001	34	0.0017	RQQEQAYAISVLDIK
6	BF9343_4229	1001	34	0.16	RQQEQAYAISVLDIK
6	BF9343_4229	1001	34	6.9e-10	LPESIEMFGDGLIQQR
6	BF9343_4229	1001	34	3e-10	LPESIEMFGDGLIQQR
6	BF9343_4229	1001	34	0.041	VRPDDENNNVPQQLTK
6	BF9343_4229	1001	34	4.1e-07	NDKDVQTGATMDAVYGGVK
6	BF9343_4229	1001	34	0.76	VIPEQFSHDLALGYSMDNGK
6	BF9343_4229	1001	34	0.15	EEGGMGSNYNFSLNGFSGNQVK
6	BF9343_4229	1001	34	0.63	EEGGMGSNYNFSLNGFSGNQVK
7	BF9343_3471	611	27	0.039	VDITNTLK
7	BF9343_3471	611	27	0.041	STHFGVPYR
7	BF9343_3471	611	27	0.0043	YTPGTTFYK
7	BF9343_3471	611	27	2.6e-05	INDFAFQGLK
7	BF9343_3471	611	27	4.5e-06	SQEMTLEAVGK
7	BF9343_3471	611	27	3e-05	SQEMTLEAVGK
7	BF9343_3471	611	27	0.0093	YKLAIVCSSSK
7	BF9343_3471	611	27	0.11	KGDQFMGADGSK
7	BF9343_3471	611	27	0.036	ADYVTLTIPFK
7	BF9343_3471	611	27	0.00056	GEQDGKPIYGFK
7	BF9343_3471	611	27	2.1e-06	VLIDANGTIIGEK
7	BF9343_3471	611	27	0.0052	LKINDFAFQGLK
7	BF9343_3471	611	27	7.3e-06	LKINDFAFQGLK
7	BF9343_3471	611	27	0.00058	TKSQEMTLEAVGK
7	BF9343_3471	611	27	0.021	TKSQEMTLEAVGK
7	BF9343_3471	611	27	0.00021	NNANDTEVVPNEK
7	BF9343_3471	611	27	0.31	ITYKYTPGTTFYK
7	BF9343_3471	611	27	3.1e-07	VSAVEPNTAIDFSQLK
7	BF9343_3471	611	27	0.00026	VSAVEPNTAIDFSQLK
7	BF9343_3471	611	27	0.00051	VWESTPDDQLVFIPK
7	BF9343_3471	611	27	0.0059	KVSAVEPNTAIDFSQLK
7	BF9343_3471	611	27	0.00016	ENYYVGYHVTPEDIR
7	BF9343_3471	611	27	0.024	TVVKNNANDTEVVPNEK
7	BF9343_3471	611	27	1.2e-06	MTINVSNIPTPIEMEQR
7	BF9343_3471	611	27	0.022	MTINVSNIPTPIEMEQR
7	BF9343_3471	611	27	0.01	GKMTINVSNIPTPIEMEQR
7	BF9343_3471	611	27	0.29	ATITVTGDAVAEGVTVSGNTYTFK
8	BF9343_1874	1012	29	0.00015	APGEPWVR
8	BF9343_1874	1012	29	0.0052	TYTPIAYR
8	BF9343_1874	1012	29	0.039	LFYFFQK
8	BF9343_1874	1012	29	0.031	TYTGDVHDK
8	BF9343_1874	1012	29	0.045	NHIPYYDK
8	BF9343_1874	1012	29	1.6e-05	QYSEAEMAR
8	BF9343_1874	1012	29	0.014	KTYTPIAYR
8	BF9343_1874	1012	29	0.00046	QLIDFMVSNR
8	BF9343_1874	1012	29	0.00013	QLIDFMVSNR
8	BF9343_1874	1012	29	5.1e-06	QLDETINYLR
8	BF9343_1874	1012	29	0.0028	HQISLMSDDEK
8	BF9343_1874	1012	29	2.1e-05	YYGVPCQVDINK
8	BF9343_1874	1012	29	3.7e-05	FPVSKPLDSDLLR
8	BF9343_1874	1012	29	0.0016	FPVSKPLDSDLLR
8	BF9343_1874	1012	29	3.4e-05	YYGVPCQVDINKK
8	BF9343_1874	1012	29	0.044	YYGVPCQVDINKK
8	BF9343_1874	1012	29	6.7e-09	DNNWNNDISVGAGTK
8	BF9343_1874	1012	29	0.00015	RFPVSKPLDSDLLR
8	BF9343_1874	1012	29	4.1e-05	RFPVSKPLDSDLLR
8	BF9343_1874	1012	29	1.2e-06	YDTQEELFELWLK
8	BF9343_1874	1012	29	0.0015	RDNNWNNDISVGAGTK
8	BF9343_1874	1012	29	4e-07	RDNNWNNDISVGAGTK
8	BF9343_1874	1012	29	2.5e-07	NDYNSNVVQGFFDQK
8	BF9343_1874	1012	29	8.2e-09	ENNPQDVLGAQDFIYR
8	BF9343_1874	1012	29	2.8e-05	ENNPQDVLGAQDFIYR
8	BF9343_1874	1012	29	0.87	EGMIDEMLSHDAYHLTGDLSK
8	BF9343_1874	1012	29	0.06	EGMIDEMLSHDAYHLTGDLSK
8	BF9343_1874	1012	29	0.058	EGMIDEMLSHDAYHLTGDLSK
8	BF9343_1874	1012	29	0.00057	LLGANLPMTAQQYLSAGVEMSVR
9	BF9343_4169	1992	46	0.00021	AAAESYLGK
9	BF9343_4169	1992	46	0.00032	MGGNYTMK
9	BF9343_4169	1992	46	0.00047	AATDLEFAK
9	BF9343_4169	1992	46	0.0012	LNTGLAENR
9	BF9343_4169	1992	46	0.00087	GQPAVFQGEK
9	BF9343_4169	1992	46	0.00051	AKIEVPVDAK
9	BF9343_4169	1992	46	0.0028	LAYQAGDLDK
9	BF9343_4169	1992	46	0.00011	LTLNYEIIGK
9	BF9343_4169	1992	46	5.5e-06	NAVVEVTPVLK
9	BF9343_4169	1992	46	1.7e-07	TNSAALAQILAK
9	BF9343_4169	1992	46	0.00062	SELYLEFNAK
9	BF9343_4169	1992	46	4.8e-07	VEGNDQTISYK
9	BF9343_4169	1992	46	0.0022	TLADEILPQLR
9	BF9343_4169	1992	46	1e-06	KNAVVEVTPVLK
9	BF9343_4169	1992	46	0.00074	TTFDYVPEMAK
9	BF9343_4169	1992	46	1.1e-05	TNNTSMLTSSLK
9	BF9343_4169	1992	46	0.0026	TTFDYVPEMAK
9	BF9343_4169	1992	46	0.00055	EVANVNDAENKK
9	BF9343_4169	1992	46	0.00011	VLSMYQDPEQR
9	BF9343_4169	1992	46	2.1e-05	VLSMYQDPEQR
9	BF9343_4169	1992	46	0.00024	SRLTLNYEIIGK
9	BF9343_4169	1992	46	6.3e-05	SRLTLNYEIIGK
9	BF9343_4169	1992	46	0.0067	ETEIKNISSVYK
9	BF9343_4169	1992	46	0.028	ETEIKNISSVYK
9	BF9343_4169	1992	46	2.3e-06	YYTNADFMSIVK
9	BF9343_4169	1992	46	2.6e-06	YYTNADFMSIVK
9	BF9343_4169	1992	46	0.037	YYTNADFMSIVK
9	BF9343_4169	1992	46	0.00017	SDEEIANLAATDPK
9	BF9343_4169	1992	46	1.7e-05	SDEEIANLAATDPK
9	BF9343_4169	1992	46	2.9e-06	SAPEVNMNLGLIALAK
9	BF9343_4169	1992	46	0.00034	SAPEVNMNLGLIALAK
9	BF9343_4169	1992	46	9.7e-06	SAPEVNMNLGLIALAK
9	BF9343_4169	1992	46	0.0039	ISNIEISAYASPDGGVK
9	BF9343_4169	1992	46	3.7e-06	ISNIEISAYASPDGGVK
9	BF9343_4169	1992	46	0.00081	TNNTSMLTSSLKSAVAK
9	BF9343_4169	1992	46	0.0005	YTAQDWEGFQELVSK
9	BF9343_4169	1992	46	1e-07	YTAQDWEGFQELVSK
9	BF9343_4169	1992	46	0.00022	SAPEVNMNLGLIALAKGDK
9	BF9343_4169	1992	46	0.028	EAHNANIMFLIQQANIR
9	BF9343_4169	1992	46	2.3e-06	EAHNANIMFLIQQANIR
9	BF9343_4169	1992	46	0.023	EAHNANIMFLIQQANIR
9	BF9343_4169	1992	46	0.0058	ELNETLGNLYVAQGQYER
9	BF9343_4169	1992	46	0.54	QLNIEEILYAATLTNDPAK
9	BF9343_4169	1992	46	0.096	IIKEAHNANIMFLIQQANIR
9	BF9343_4169	1992	46	0.00047	AATDLEFAKYYTNADFMSIVK
9	BF9343_4169	1992	46	1.2e-05	AAGAKELNETLGNLYVAQGQYER
10	BF9343_1941	1279	36	0.0099	DMEQAYR
10	BF9343_1941	1279	36	0.0014	SEAAASHLAK
10	BF9343_1941	1279	36	0.037	IFLTDEQK
10	BF9343_1941	1279	36	0.0018	VLFDFLNR
10	BF9343_1941	1279	36	2.7e-06	SQLVAVQSVR
10	BF9343_1941	1279	36	0.00026	SFVIKLDGTK
10	BF9343_1941	1279	36	0.0082	QNYDKLDLR
10	BF9343_1941	1279	36	0.99	VLFDFLNRR
10	BF9343_1941	1279	36	0.00023	EQLTDLDNPR
10	BF9343_1941	1279	36	5.1e-05	ESSLASALDVLSR
10	BF9343_1941	1279	36	0.00073	MGLIPMVNEYGK
10	BF9343_1941	1279	36	0.00013	MGLIPMVNEYGK
10	BF9343_1941	1279	36	0.57	MGLIPMVNEYGK
10	BF9343_1941	1279	36	9.3e-07	VYTTLMSQVTAGK
10	BF9343_1941	1279	36	0.17	VYTTLMSQVTAGKK
10	BF9343_1941	1279	36	0.011	VYTTLMSQVTAGKK
10	BF9343_1941	1279	36	0.0092	IFLTDEQKQEER
10	BF9343_1941	1279	36	1.2e-05	VYTTLMSQVTAGKK
10	BF9343_1941	1279	36	1.7e-09	SEVQAQETVQVSYK
10	BF9343_1941	1279	36	3.6e-06	SNTCMTCNWLVGR
10	BF9343_1941	1279	36	1.9e-05	SNTCMTCNWLVGR
10	BF9343_1941	1279	36	0.0016	NRESSLASALDVLSR
10	BF9343_1941	1279	36	1.7e-06	NRESSLASALDVLSR
10	BF9343_1941	1279	36	4e-10	YGGINEIDAVVFPLK
10	BF9343_1941	1279	36	3.6e-06	GQIVQYLDSVQGADR
10	BF9343_1941	1279	36	7.3e-09	GQIVQYLDSVQGADR
10	BF9343_1941	1279	36	3.4e-05	IYLDIHMTPFFPAK
10	BF9343_1941	1279	36	0.088	IYLDIHMTPFFPAK
10	BF9343_1941	1279	36	2.8e-05	QNYSLLAIPGYLGSNK
10	BF9343_1941	1279	36	1.1e-08	NTEADKVNNVTIVNASK
10	BF9343_1941	1279	36	0.0055	NTEADKVNNVTIVNASK
10	BF9343_1941	1279	36	5e-07	NKSEVQAQETVQVSYK
10	BF9343_1941	1279	36	0.0045	EIGEEEDLHVSPSIALMGK
10	BF9343_1941	1279	36	9.3e-05	LDGTKGDDGTNWNTNYEQA
10	BF9343_1941	1279	36	0.055	FGGFNFLESTVDGVQNLNPERK
11	BF9343_1221	1199	35	0.033	LTGYADKR
11	BF9343_1221	1199	35	0.0045	FENDDWNR
11	BF9343_1221	1199	35	0.00017	ANAVTEVFVNK
11	BF9343_1221	1199	35	0.32	WFNPYWGVR
11	BF9343_1221	1199	35	0.0067	EETIIDNSEIK
11	BF9343_1221	1199	35	0.00074	RANAVTEVFVNK
11	BF9343_1221	1199	35	0.00098	NTITFMPTLSVGK
11	BF9343_1221	1199	35	3.2e-06	ENAAQQAEIAELK
11	BF9343_1221	1199	35	0.00048	NTITFMPTLSVGK
11	BF9343_1221	1199	35	3.1e-07	GDQSFTINAGIQAR
11	BF9343_1221	1199	35	0.00043	ALPSTITFPFNSSK
11	BF9343_1221	1199	35	0.0033	KENAAQQAEIAELK
11	BF9343_1221	1199	35	1.1e-07	KENAAQQAEIAELK
11	BF9343_1221	1199	35	2.8e-06	GTSTKFENDDWNR
11	BF9343_1221	1199	35	0.03	GTSTKFENDDWNR
11	BF9343_1221	1199	35	0.13	FDIVPFAGIGGAFIR
11	BF9343_1221	1199	35	0.34	FDIVPFAGIGGAFIR
11	BF9343_1221	1199	35	0.00085	SNYSDLEANYATLK
11	BF9343_1221	1199	35	0.00033	SNYSDLEANYATLK
11	BF9343_1221	1199	35	7.4e-10	KGDQSFTINAGIQAR
11	BF9343_1221	1199	35	2.8e-05	KGDQSFTINAGIQAR
11	BF9343_1221	1199	35	9.4e-07	ENAAQQAEIAELKAR
11	BF9343_1221	1199	35	1.3e-07	SNYSDLEANYATLKK
11	BF9343_1221	1199	35	3.3e-06	ANAVTEVFVNKYGIAK
11	BF9343_1221	1199	35	0.22	ANAVTEVFVNKYGIAK
11	BF9343_1221	1199	35	0.00082	FRNTITFMPTLSVGK
11	BF9343_1221	1199	35	0.34	FRNTITFMPTLSVGK
11	BF9343_1221	1199	35	0.0035	RFDIVPFAGIGGAFIR
11	BF9343_1221	1199	35	1.4e-08	GGFPNDGISGLTAGVTFR
11	BF9343_1221	1199	35	0.00037	IELSQEVSIFNIAEFLK
11	BF9343_1221	1199	35	2.5e-07	KPEIVKEETIIDNSEIK
11	BF9343_1221	1199	35	1.6e-05	KPEIVKEETIIDNSEIK
11	BF9343_1221	1199	35	0.071	FDINVEYQGAILDDDMVVR
11	BF9343_1221	1199	35	0.0034	QYNAIKSNYSDLEANYATLK
11	BF9343_1221	1199	35	0.015	RFDINVEYQGAILDDDMVVR
12	BF9343_3708	639	20	0.00096	AQAVVNALVK
12	BF9343_3708	639	20	0.0017	LQYSGLQGR
12	BF9343_3708	639	20	0.062	WFTPGLGLR
12	BF9343_3708	639	20	0.012	LKVDAGGGVDK
12	BF9343_3708	639	20	0.00034	ISPTLNVAVGK
12	BF9343_3708	639	20	0.0022	FGKPIYLNR
12	BF9343_3708	639	20	1.6e-06	RAQAVVNALVK
12	BF9343_3708	639	20	0.00011	GFAGSETADFVK
12	BF9343_3708	639	20	8.2e-06	EEMNLSYLAAK
12	BF9343_3708	639	20	7.1e-05	EEMNLSYLAAK
12	BF9343_3708	639	20	0.0017	EAFAMNAGIINR
12	BF9343_3708	639	20	0.02	EAFAMNAGIINR
12	BF9343_3708	639	20	2.5e-05	DRISPTLNVAVGK
12	BF9343_3708	639	20	0.00021	DRISPTLNVAVGK
12	BF9343_3708	639	20	2.6e-07	TVFFTIGSSELSPR
12	BF9343_3708	639	20	3e-06	HGYDGVASLTAGLTYR
12	BF9343_3708	639	20	0.00058	HGYDGVASLTAGLTYR
12	BF9343_3708	639	20	0.00021	VDAGGGVDKFGKPIYLNR
12	BF9343_3708	639	20	0.0013	VSSAVDINIEIGGMLAEDK
12	BF9343_3708	639	20	2.9e-07	VSSAVDINIEIGGMLAEDK
