# Supplementary material for: Analysis of the Outer Membrane Proteome and Secretome of Bacteroides fragilis Reveals a Multiplicity of Secretion Mechanisms
Source: PLoS One. 2015 Feb 6;10(2):e0117732. doi: 10.1371/journal.pone.0117732 (PMC4319957; doi:10.1371/journal.pone.0117732)
Supplement: S5 Table — (XLSX) [file pone.0117732.s006.xlsx]

## Sheet: Sheet1
Table S5. Sulfo-NHS-SS-biotin-labeled proteins with ≥12 unique peptides identified by LC/MS/MS
Locus_tag	Length (aa)	PK sensitive?1	Total unique	Modified peptides/	Type3	PEP value	Conserved domains	Putative function
			peptides	(% Modified peptides)2
BF9343_1322	501	No	27	8 (30%)	b-barrel	0	None	Unknown (Predicted b-barrel)
BF9343_0431	842	No	17	3 (18%)	b-barrel	1.19e-171	Bac_surface_Ag, Surf_Ag_VNR, OM_YaeT	BamA
BF9343_1221	378	No	17	4 (24%)	b-barrel	9.67e-133	OmpA_C-like, OMP_b-brl, HALZ, OmpA	Porin
BF9343_1608	372	No	16	4 (25%)	b-barrel	7.13e-72	OmpA_C-like, OMP_b-brl, OmpA	Porin
BF9343_2541	477	No	14	1 (7%)	b-barrel	1.32e-109	DUF3078	Unknown
BF9343_3420	392	No	14	1 (7%)	b-barrel	2.7e-43	OEP	TolC-like
BF9343_3708	395	No	14	5 (36%)	b-barrel	3.32e-138	OmpA_C-like, OmpA	OmpA
BF9343_0962	351	NF	14	8 (57%)	b-barrel	5.21e-66	None	Unknown
BF9343_3859	439	No	13	2 (15%)	b-barrel	4.45e-49	type_I_sec_TolC	TolC-like
BF9343_2624	1439	NA	50	15 (30%)	Cytoplasmic	0	CobN_like, CobN-Mg_chel	CobN-like
BF9343_2107	869	NA	37	9 (24%)	Cytoplasmic	2.48e-262	ZnMc_MMP_like_2	Putative Zn dependent metalloprotease
BF9343_3910	1270	NA	27	2 (7%)	Cytoplasmic	1.44e-82	RNA_pol_B_RPB2, RNA_pol_Rpb2_6, RNA_pol_B_RPB2, rpoB	RpoB
BF9343_0919	597	NA	26	6 (23%)	Cytoplasmic	2.48e-132	S1_RPS1_repeat_ec2_hs2, S1_RPS1_repeat_ec1_hs1, S1, rpsA	30S ribosomal protein S1
BF9343_3900	705	NA	21	2 (10%)	Cytoplasmic	1.24e-91	EF-G, EFG_mtEFG1_IV, EFG_mtEFG_C, EFG_mtEFG_II, PRK12739	Elongation factor G
BF9343_0216	1015	NA	19	1 (5%)	Cytoplasmic	1.79e-80	IF2_eIF5B, IF2_mtIF2_II, mtIF2_Ivc, IF-2, IF2_N	Translation initiation factor IF-2
BF9343_3136	545	NA	19	4 (21%)	Cytoplasmic	2.49e-131	GroEL, groEL	GroEL
BF9343_3911	124	NA	19	14 (74%	Cytoplasmic	2.03e-152	Ribosomal_L7_L12	RplL (Ribosomal protein L7/L12)
BF9343_4225	647	NA	18	2 (11%)	Cytoplasmic	8.74e-117	Succ_DH_flav_C, ADB_Rossmann superfamily, sdhA	SdhA
BF9343_4134	535	NA	18	3 (17%)	Cytoplasmic	1.13e-159	PEPCK_ATP	Phosphoenolpyruvate carboxykinase
BF9343_1130	639	NA	17	1 (6%)	Cytoplasmic	1.01e-106	HSPA9-Ssq1-like_NBD, dnaK	DnaK
BF9343_1259	742	NA	17	3 (18%)	Cytoplasmic	1.97e-120	PFL1, pyr_form_ly_1	Formate acetyltransferase 1
BF9343_3791	451	NA	16	1 (6%)	Cytoplasmic	4.3e-65	tig	Trigger factor
BF9343_0847	333	NA	15	4 (27%)	Cytoplasmic	1.56e-117	Gp_dh_N, Gp_dh_C, GAPDH-I	Glyceraldehyde-3-phosphate dehydrogenase, type I
BF9343_1096	429	NA	14	1 (7%)	Cytoplasmic	8.34e-148	enolase, eno	Enolase
BF9343_2970	439	NA	14	1 (7%)	Cytoplasmic	5.39e-79	SRP, SRP_SPB, SRP54_N, PRK10867	Signal recognition particle
BF9343_1936	325	NF	14	5 (36%)	Cytoplasmic	4.44e-51	None	Unknown
BF9343_2543	533	NA	13	1 (8%)	Cytoplasmic	8.11e-17	CTGs, GATase1_CTP_Synthase, pyrG	CTP synthetase
BF9343_3042	517	NA	13	1 (8%)	Cytoplasmic	4.34e-63	ACCA superfamily, mmdA	MmdA (methylmalonyl-CoA decarboxylase a subunit)
BF9343_0843	575	NA	13	3 (23%)	Cytoplasmic	4.81e-122	Peptidase_S41_CPP (2), PDZ_CTP_protease	Carboxy-terminal protease
BF9343_3021	419	NA	12	2 (12%)	Cytoplasmic	8.21e-25	Phosphoglycerate_kinase, PGK	Phosphoglycerate kinase
BF9343_3917	394	NA	12	2 (12%)	Cytoplasmic	8.75e-128	EF_Tu, EFTU_III, EFTU_II, PRK12735	Elongation factor Tu
BF9343_1981	450	NA	12	3 (25%)	Cytoplasmic	1.73e-132	QRA_SLBB, PRK05352	Na(+)-translocating NADH-quinone reductase subunit A
BF9343_3684	278	NA	12	4 (33%)	Cytoplasmic	1.65e-44	RPS2	RpsB (Ribosomal protein S2)
BF9343_1013	1288	NF	32	3 (9%)	Enzyme (+SP)	1.35e-147	GH31_CPE1046, FN3, F5_F8_type_C, Gal_mutarotas_2, COG1501	Putative alpha-glucosidase
BF9343_0079	1090	No	29	2 (7%)	Enzyme (+SP)	1.64e-202	Peptidase_S41_TRI, PDZ_CTP_protease, PD40, Prc, COG4946	Peptidase
BF9343_0861	736	No	27	9 (33%)	Enzyme (+SP)	4.65e-142	Peptidase_S9, DPPIV_N	Dipeptiyl-peptidase?
BF9343_0896	939	NF	25	1 (4%)	Enzyme (+SP)	1.53e-185	Peptidase_M16 superfamily, Peptidase_M16_C, PqqL	Predicted Zn-dependent peptidase
BF9343_0096	719	NF	24	2 (4%)	Enzyme (+SP)	1.32e-121	Peptidase_S9, DPPIV_N, COG0412	Putative dipeptidyl peptidase
BF9343_2189	777	NF	24	6 (25%)	Enzyme (+SP)	5.17e-180	Transgly, Transpeptidase superfamily, MrcA	Putative carboxypeptidase/penicillin-binding protein
BF9343_2436	1077	No	23	4 (17%)	Enzyme (+SP)	1.8e-97	Peptidase_S41_TRI, PDZ_CTP_protease, PD40, WD40 ,COG4946, Prc	Protease
BF9343_3695	739	NF	23	5 (22%)	Enzyme (+SP)	1.06e-89	NAGidase, Glyco_hydro_20b superfamily	Putative glycosyl hydrolase
BF9343_2675	515	Yes	22	4 (18%)	Enzyme (+SP)	2.07e-122	PDZ_serine_protease, Trypsin_2, degP_htrA_DO	Putative heat shock related serine protease
BF9343_2925	722	NF	21	6 (28%)	Enzyme (+SP)	1.3e-68	Peptidase_S7 superfamily, Peptidase_S46	Peptidase
BF9343_3652	1095	No	19	3 (16%)	Enzyme (+SP)	1.39e-64	Peptidase_S41_TRI, PDZ_CTP_protease, PD40, Prc, TolB	Peptidase
BF9343_4064	560	NF	16	3 (19%)	Enzyme (+SP)	9.23e-98	Peptidase_S41_CPP (2), PDZ_CTP_protease, Prc	Carboxy-terminal processing protease
BF9343_0409	466	Yes	14	4 (28%)	Enzyme (+SP)	3.16e-225	alkPPc superfamily, alkPPc	Alkaline phosphatase
BF9343_0320	695	NF	12	1 (8%)	Enzyme (+SP)	7.78e-23	Glyco_hydro_2_N, Glyco_hydro_2_C superfamily, Glyco_hydro_2, PRK10150	Beta-galactosidase
BF9343_3933	352	No	12	3 (25%)	Enzyme (+SP)	2.79e-135	L-asparaginase_II	Type II (periplasmic) bacterial L-asparaginase
BF9343_4117	1007	NA	47	20 (42%)	IM	0	SecD_SecF, 2A0604s01, secD, secF	Bifunctional prepotein translocase subunit SecD/SecF
BF9343_0952	712	No	38	16 (42%)	IM	0	SurA_N_2, Rotamase_3, Rotamase_2	Peptidyl-prolyl-cis-trans isomerase (SurA-like)
BF9343_0086	1119	NA	22	1 (4%)	IM	5.8e-133	DUF2723	Unknown
BF9343_4046	517	NF	19	5 (26%)	IM	1.57e-112	HATPase_c, BaeS	Putative Signal transduction histidine kinase
BF9343_0154	1067	NA	18	1 (6%	IM	2.66e-80	2A0602	AcrB/AcrD family RND transport protein
BF9343_0869	837	NF	18	2 (11%)	IM	2.76e-49	AsmA_2, DUF490 superfamily	Unknown
BF9343_0943	1109	NA	18	3 (17%)	IM	9.91e-145	HELICc, SecA_PP_bind, SEC-C, secA	SecA (Preprotein translocase subunit)
BF9343_0255	699	NF	18	7 (39%)	IM	2.22e-71	PASTA_Pbp2x-like_2, Transpeptidase, PBP_dimer, FtsI	Cell division protein FtsI/penicillin-binding protein 2
BF9343_0241	988	No	15	2 (13%)	IM	1.23e-44	AsmA_2	Unknown, predicted Beta-barrel (N-term)
BF9343_3187	592	NA	14	2 (14%)	IM	4.59e-73	S49_Sppa_N_C, S49_SppA_67K_type, SppA_67K	Signal peptide peptidase SppA
BF9343_0484	366	No	14	4 (28%)	IM	1.02e-52	HlyD_3, Biotin_lipoyl_2, RND_mfp	Unknown, possible role in efflux
BF9343_0797	193	NF	13	4 (31%)	IM	8.45e-108	LemA	Unknown
BF9343_0644	227	NF	13	9 (69%)	IM	7.43e-99	Psb28 superfamily	Unknown
BF9343_0838	227	NF	12	7 (58%)	IM	1.61e-98	TPR_12	Unknown
BF9343_4169	559	No	63	41 (65%)	Lipoprotein	0	TPR, TPR_16	Pbp
BF9343_1285	1864	No	51	10 (19%)	Lipoprotein	0	A2M_like, A2M_N, A2M_N_2	Unknown, alpha-2-macroglobulin like
BF9343_3471	623	Yes	40	20 (50%)	Lipoprotein	0	Xylanase superfamily, Lipocalin_6 super family	Unknown
BF9343_1961	631	No	36	14 (39%)	Lipoprotein	0	None	Unknown
BF9343_0999	892	No	34	9 (26%)	Lipoprotein	1.73e-198	Transglut_core, COG1305	Transglutaminase-like
BF9343_3814	677	No	28	8 (28%)	Lipoprotein	1.1e-183	M13, PepO	Endopeptidase
BF9343_2074	472	Yes	27	14 (52%)	Lipoprotein	2.27e-247	None	Unknown
BF9343_3356	400	Yes	26	13 (50%)	Lipoprotein	4.86e-205	None	Unknown
BF9343_14664	463	NA	25	14 (56%)	Lipoprotein	7e-215	None	Unknown
BF9343_4195	287	NF	25	17 (68%)	Lipoprotein	2.09e-245	FKBP_C, FKBP_N, FkpA	Putative FKBP-type peptidyl-prolyl cis-trans isomerase
BF9343_3119	1341	NF	23	2 (9%)	Lipoprotein	2.69e-86	Bgal_small_N, F5_F8_type_C, Glyco_hydro_2, CHB_HEX_C, ebgA	Putative Beta-galactosidase
BF9343_0155	384	No	23	9 (39%)	Lipoprotein	2.07e-233	lipoyl_domain, HlyD_3, RND_mfp	MFP-like
BF9343_2546	702	No	22	1 (4%)	Lipoprotein	3.16e-152	Peptidase_S9, PD40, DAP2	Aminopeptidase
BF9343_2935	700	Yes	22	2 (9%)	Lipoprotein	8.42e-133	M3A_DCP, Dcp	Peptidyl-dipeptidase
BF9343_1733	833	NF	20	4 (20%)	Lipoprotein	8.39e-125	Glyco_hydro_2_N, Glyco_hydro_2, Peptidase_M14NE-CP-C_like superfamily	Putative Beta-galactosidase
BF9343_0902	517	No	20	5 (25%)	Lipoprotein	2.02e-254	None	Unknown
BF9343_1729	774	No	20	6 (30%)	Lipoprotein	6.03e-135	GH20_chitobiase-like, Fn3_assoc, F5_F8_type_C, Glyco_hydro_20b superfamily	Beta-N-acetylhexosaminidase
BF9343_3858	338	No	20	6 (30%)	Lipoprotein	8.51e-171	HlyD_3, Biotin_lipoyl_2, RND_mfp	MFP-like
BF9343_2925	721	NF	20	7 (35%)	Lipoprotein	1.3e-68	Trypsin_2, Peptidase_S46	Peptidase
BF9343_0559	285	No	20	12 (60%)	Lipoprotein	1.83e-192	SMC_prok_B	Unknown
BF9343_3342	596	NF	19	3 (16%)	Lipoprotein	1.51e-63	Xylanase superfamily, FN3	Putative xylanase
BF9343_3150	727	NF	19	4 (21%)	Lipoprotein	1.47e-131	Glyco_hydro_92, COG3537	Putative alpha-1,2-mannosidase
BF9343_3340	536	Yes	19	4 (21%)	Lipoprotein	1.72e-203	Xylanase super family	Putative xylanase
BF9343_3064	353	No	19	5 (26%)	Lipoprotein	2.63e-120	HlyD_3, Biotin_lipoyl_2, RND_mfp	Putative RND family efflux transporter, MFP subunit
BF9343_1606	358	No	19	8 (42%)	Lipoprotein	6.36e-275	DUF3869	Unknown, possible adhesin
BF9343_1876	224	No	19	9 (47%)	Lipoprotein	4.73e-299	OmpA_C-like, OmpA	OmpA-like
BF9343_3357	954	NF	18	1 (6%)	Lipoprotein	9.21e-66	Peptidase_M16 superfamily, Peptidase_M16_C (2), PqqL (2)	Peptidase
BF9343_2654	367	No	18	8 (44%)	Lipoprotein	4.25e-274	TlpA_like_family, DUF4369	Thioredoxin-like
BF9343_2621	283	Yes	17	8 (47%)	Lipoprotein	1.14e-213	Lipocalin_6	Unknown
BF9343_3469	365	No	17	8 (47%)	Lipoprotein	4.21e-68	Xylanase	Putative xylanase
BF9343_4020	383	Yes	17	8 (47%)	Lipoprotein	1.15e-140	TlpA_like_family, DUF4369	Thioredoxin-like
BF9343_2956	267	Yes	17	9 (53%)	Lipoprotein	2.35e-120	NigD	Unknown
BF9343_1626	849	No	16	1 (6%)	Lipoprotein	7.24e-58	Poly_export, SLBB, pepcterm_export, Wza	Wza
BF9343_1624	520	No	15	3 (20%)	Lipoprotein	2.18e-113	LRR_5	Possible surface antigen
BF9343_1296	337	Yes	15	4 (27%)	Lipoprotein	3.51e-181	PQQ_ADH_I	Unknown
BF9343_2076	215	No	15	9 (60%)	Lipoprotein	8.13e-150	None	Unknown
BF9343_2979	194	No	15	10 (67%)	Lipoprotein	3.41e-214	None	Unknown
BF9343_1896	425	No	14	2 (14%)	Lipoprotein	9.63e-50	Peptidase_S41_CPP_like, PDZ_signaling	Peptidase
BF9343_0954	348	Yes	14	3 (21%)	Lipoprotein	1.76e-132	None	Unknown
BF9343_3095	512	NF	14	3 (21%)	Lipoprotein	7.2e-135	None	Unknown
BF9343_4228	406	Yes	14	3 (21%)	Lipoprotein	1.96e-158	DUF4374 superfamily	Unknown
BF9343_0815	464	Yes	14	4 (28%)	Lipoprotein	4.24e-80	GFO_IDH_MocA, MviM	Oxidoreductase
BF9343_1504	455	Yes	14	6 (43%)	Lipoprotein	7.75e-191	None	Unknown
BF9343_1589	165	No	14	7 (50%)	Lipoprotein	1.95e-125	SPOR superfamily	Unknown
BF9343_1339	545	NF	13	1 (8%)	Lipoprotein	1.64e-117	Peptidase_C69 superfamily, PepD	Dipeptidase
BF9343_3161	683	No	13	1 (8%)	Lipoprotein	6.51e-24	Peptidase_M49	Peptidase
BF9343_1250	337	No	13	3 (23%)	Lipoprotein	3.02e-69	DUF1735, FA58C superfamily	Unknown
BF9343_0134	351	NF	13	4 (31%)	Lipoprotein	1.07e-32	Y_phosphatase3, Y_phosphatase3C, COG2365	Protein tyrosine/serine phosphatase
BF9343_3233	286	Yes	13	5 (38%)	Lipoprotein	4.91e-121	DUF3829	Unknown
BF9343_2991	198	No	13	7 (54%)	Lipoprotein	1.1e-126	OmpH	OmpH-like
BF9343_1505	680	Yes	12	1 (8%)	Lipoprotein	1.47e-29	PQQ_ABC_repeats	Unknown
BF9343_3511	768	NF	12	1 (8%)	Lipoprotein	2.95e-60	GH20_chitobiase-like, PA14, CHB_HEX_C, Glyco_hydro_20b superfamily	Glycosyl hydrolase
BF9343_2558	267	No	12	2 (17%)	Lipoprotein	2.49e-82	ComL	BamD
BF9343_31715	328	Yes	12	2 (17%)	Lipoprotein	3.34e-109	None	Unknown
BF9343_26716	380	No	12	3 (25%)	Lipoprotein	1.63e-27	Peptidase_C11 superfamily	Peptidase
BF9343_1297	334	Yes	12	3 (25%)	Lipoprotein	3.8e-128	None	Unknown
BF9343_3107	355	No	12	3 (25%)	Lipoprotein	2.27e-62	Biotin_lipoyl_2, HlyD_3, RND_mfp	MFP-like
BF9343_0883	496	No	12	4 (33%)	Lipoprotein	7.34e-76	DUF4270	Unknown
BF9343_2981	404	Yes	12	5 (42%)	Lipoprotein	1.37e-119	None	Unknown
BF9343_3541	145	Yes	12	10 (83%)	Lipoprotein	1.2e-135	None	Unknown
BF9343_3699	820	No	34	8 (24%)	Other (+SP)	1.32e-169	Calx-beta superfamily	AapE
BF9343_3784	456	Yes	21	11 (52%)	Other (+SP)	3.37e-107	Rotamase, PRK10770	SurA
BF9343_2417	614	NF	19	3 (16%)	Other (+SP)	1.75e-109	BatD	Aerotolerance related protein
BF9343_2947	669	No	17	7 (41%)	Other (+SP)	2.45e-116	Thioredoxin_2, CcdA, COG4232	Thiol:disulfide interchange protein DsbD
BF9343_0668	664	NF	12	1 (8%)	Other (+SP)	6.42e-11	AAA, Peptidase_M41, FtsH_fam, FtsH_ext	Metalloprotease FtsH
BF9343_1874	629	No	30	8 (27%)	SusD homolog	0	SusD, SusD-like	SusD homolog
BF9343_0568	504	No	23	4 (17%)	SusD homolog	3.6e-163	SusD	SusD homolog
BF9343_4147	675	No	21	4 (19%)	SusD homolog	2.77e-184	SusD	SusD homolog
BF9343_1720	538	Yes	19	4 (21%)	SusD homolog	6.18e-49	SusD	SusD homolog
BF9343_0332	506	No	17	1 (6%)	SusD homolog	2.46e-62	SusD	SusD homolog
BF9343_3355	482	Yes	16	4 (25%)	SusD homolog	2.34e-95	SusD	SusD homolog
BF9343_1539	503	No	16	5 (31%)	SusD homolog	8.24e-98	SusD	SusD homolog
BF9343_2182	694	No	15	3 (20%)	SusD homolog	1.75e-94	SusD	SusD homolog
BF9343_2109	443	Yes	15	4 (27%)	SusD homolog	9.95e-106	SusD	SusD homolog
BF9343_0564	500	No	14	2 (6%)	SusD homolog	4.12e-26	SusD	SusD homolog
BF9343_1873	1125	No	59	11 (19%)	TBDT	0	Cna_B_2, Plug, ligand_gated_channel, OMP_RagA_SusC	TBDT
BF9343_2108	1101	No	47	3 (6%)	TBDT	0	Cna_B_2, Plug, ligand_gated_channel, OMP_RagA_SusC	TBDT
BF9343_0563	993	No	41	4 (10%)	TBDT	5.14e-300	Plug, TonB_dep_Rec, Peptidase_M14NE-CP-C_like superfamily, OMP_RagA_SusC	TBDT
BF9343_2458	690	No	41	11 (27%)	TBDT	0	ligand_ gated_channel, FepA	TBDT
BF9343_4229	805	No	37	6 (16%)	TBDT	0	ligand_ gated_channel, CirA	TBDT
BF9343_1960	929	No	37	7 (19%)	TBDT	0	ligand_ gated_channel, Cna_B_2, CirA	TBDT
BF9343_1246	1101	No	36	2 (6%)	TBDT	8.63e-258	Cna_B_2, ligand_gated_channel, Plug, STN, OMP_RagA_SusC	TBDT
BF9343_0527	795	No	36	5 (14%)	TBDT	0	ligand_ gated_channel, CirA	TBDT
BF9343_2612	767	No	35	2 (6%)	TBDT	0	ligand_ gated_channel, Cna_B_2, FepA	TBDT
BF9343_1538	1042	No	34	3 (9%)	TBDT	5.9e-304	Plug, Cna_B_2, ligand_gated_channel, OMP_RagA_SusC	TBDT
BF9343_0018	804	No	32	6 (19%)	TBDT	0	ligand_ gated_channel, Cna_B_2, TonB-siderophor	TBDT
BF9343_0333	1016	No	31	1 (3%)	TBDT	3.91e-202	Cna_B_2, Plug, ligand_gated_channel, OMP_RagA_SusC	TBDT
BF9343_3354	1016	Yes	30	5 (17%)	TBDT	4.53e-233	Cna_B_2, Plug, ligand_gated_channel, OMP_RagA_SusC	TBDT
BF9343_0569	979	No	29	1 (3%)	TBDT	4.49e-271	Plug, TonB_dep_Rec, Peptidase_M14NE-CP-C_like superfamily, OMP_RagA_SusC	TBDT
BF9343_0567	1011	No	29	3 (10%)	TBDT	0	Cna_B_2, Plug, ligand_gated_channel, OMP_RagA_SusC	TBDT
BF9343_0833	1114	No	27	1 (4%)	TBDT	6.05e-200	Plug, Cna_B_2, STN, TonB_dep_Rec, OMP_RagA_SusC	TBDT
BF9343_4146	1086	No	27	1 (4%)	TBDT	1.71e-301	Cna_B_2, Plug, OMP_RagA_SusC	TBDT
BF9343_1721	1089	No	27	2 (7%)	TBDT	1.52e-125	Cna_B_2, Plug, TonB_dep_Rec, ligand_gated_channel, OMP_RagA_SusC	TBDT
BF9343_2982	912	No	27	7 (26%)	TBDT	2.83e-113	Cna_B_2, Plug, CirA	TBDT
BF9343_1873	763	No	26	1 (4%)	TBDT	0	ligand_ gated_channel, Cna_B_2, FepA	TBDT
BF9343_2460	784	No	25	2 (8%)	TBDT	2.44e-147	ligand_ gated_channel, TonB-siderophor	TBDT
BF9343_0986	687	No	25	3 (12%)	TBDT	1.31e-137	ligand_ gated_channel, BtuB	TBDT
BF9343_3092	783	No	23	2 (9%)	TBDT	1.48e-153	ligand_ gated_channel, CirA	TBDT
BF9343_0647	1138	No	22	1 (4%)	TBDT	2.16e-102	Cna_B_2, Plug, ligand_gated_channel, STN, OMP_RagA_SusC	TBDT
BF9343_2077	785	No	22	2 (9%)	TBDT	8.29e-279	ligand_ gated_channel, Cna_B_2, FepA	TBDT
BF9343_1903	689	No	22	3 (14%)	TBDT	2.96e-208	ligand_ gated_channel, TonB-siderophor	TBDT
BF9343_4108	567	No	19	1 (5%)	TBDT	1.4e-113	None	TBDT
BF9343_1909	1125	Yes	18	2 (11%)	TBDT	4.67e-56	Cna_B_2, Plug superfamily, ligand_gated_channel, OMP_RagA_SusC	TBDT
BF9343_2623	714	No	17	2 (12%)	TBDT	5.23e-142	ligand_ gated_channel, Cna_B_2, FepA	TBDT
BF9343_0565	952	No	14	1 (7%)	TBDT	4.03e-103	Plug, TonB_dep_Rec,Cna_B_2, Plug superfamily, OMP_RagA_SusC	TBDT
BF9343_1722	1056	Yes	13	1 (8%)	TBDT	2.17e-47	Plug, Cna_B_2, OMP_RagA_SusC	TBDT
BF9343_0948	441	NF	39	18 (48%)	Unknown (+SP)	0	None	Unknown
BF9343_4107	1002	No	28	8 (28%)	Unknown (+SP)	1.7e-155	TPR, CYPOR_like_FNR, TPR_6 superfamily, tol_pal_ybgF, TPR_12, OM_YfiO	Unknown
BF9343_2554	589	NF	23	8 (35%)	Unknown (+SP)	1.2e-110	LysM (3), LytE	Peptidoglycan binding protein
BF9343_24137	403	Yes	23	11 (48%)	Unknown (+SP)	3.75e-181	TPR, TPR_11	Unknown, possible non-classical secretion
BF9343_1541	482	No	21	7 (33%)	Unknown (+SP)	1.67e-236	TPR, DUF3868 super family, OmpA_C-like superfamily	Unknown
BF9343_2765	568	NF	15	2 (13%)	Unknown (+SP)	5.52e-107	TPR, Trypsin_2, TPR_12	Unknown
BF9343_1087	475	NF	15	4 (27%)	Unknown (+SP)	1.84e-25	TPR, WD40, TPR_16	Unknown
BF9343_1612	682	NF	15	5 (33%)	Unknown (+SP)	4.24e-57	TPR (5), TPR_11 (7)	Unknown
BF9343_3115	626	No	14	2 (14%)	Unknown (+SP)	1.19e-69	Alpha_L_fucos supe family, F5_F8_type_C (2), COG3669	Alpha-L-fucosidase
BF9343_1841	688	NF	13	1 (8%)	Unknown (+SP)	1.11e-42	CBM9_like_3, DUF187 superfamily	Unknown
BF9343_1598	320	No	13	6 (46%)	Unknown (+SP)	2.37e-92	None	Unknown
1NA: not applicable (for proteins lacking predicted signal peptides), NF: not found in the experiment in which intact cells were treated with PK
2Peptides found to have a CAMthiopropanoyl-modified Lys residue. The modification resulted from the cleavage of the biotinylation reagent that was bound at this postition.
3+SP: predicted to contain a signal peptide
4Using the annotated translational start site BF9343_1466 is predicted to be a cytoplasmic protein, but if translation begins at an AUG 42 codons upstream it is predicted to be a lipoprotein. Curiously, the annotated start site
encodes Lys rather than Met.
5Using the annotated translational start site BF9343_3171 is predicted to be a cytoplasmic protein, but if translation begins at an AUG 10 codons upstream then it is predicted to be a lipoprotein.
6Using the annotated translational start site BF9343_2671 is predicted to be a cytoplasmic protein, but if translation begins at an AUG 13 codons upstream then it is predicted to be a lipoprotein.
7Using the annotated translational start site BF9343_2413 is predicted to be a cytoplasmic protein, but if translation begins at an AUG 7 codons upstream then it is predicted to be an OM protein. This reassigment is supported by
evidence that the protein is located in the periplasm (20).
