# Supplementary material for: Analysis of the Outer Membrane Proteome and Secretome of Bacteroides fragilis Reveals a Multiplicity of Secretion Mechanisms
Source: PLoS One. 2015 Feb 6;10(2):e0117732. doi: 10.1371/journal.pone.0117732 (PMC4319957; doi:10.1371/journal.pone.0117732)
Supplement: S6 Table — (XLSX) [file pone.0117732.s007.xlsx]

## Sheet: Sheet1
Table S6. Sulfo-NHS-SS-biotin labeled proteins with 2-11 unique peptides identified by LC/MS/MS
Locus_tag	Length (aa)	PK sensitive?1	Total unique	Modified	PEP value	Type3	Conserved domains	Putative function
			peptides	peptides2
BF9343_1279	196	Yes	10	6	0	b-barrel	DUF4251	Unknown (Predicted b-barrel)
BF9343_1109	337	NF	9	2	2.59e-30	b-barrel	YbbR superfamily	Unknown
BF9343_2447	487	No	9	1	1.0057e-05	b-barrel	TolC	TolC-like (presence of SP is not clear)
BF9343_3934	395	No	7	1	4.43e-38	b-barrel	Porin_O_P	Porin
BF9343_0315	439	No	6	1	3.38e-20	b-barrel	Porin_O_P superfamily	Phosphate-selective porin O and P
BF9343_0483	443	Yes	6	2	1.67e-22	b-barrel	type_I_sec_TolC	TolC-like
BF9343_1565	297	No	6	1	8.59e-111	b-barrel	None	Unknown (Predicted b-barrel)
BF9343_3470	261	Yes	6	1	4.06e-73	b-barrel	OMP_b-brl_2	Putative porin (Predicted b-barrel)
BF9343_2484	170	No	5	1	5.17e-24	b-barrel	OMP_b-brl	Porin
BF9343_0150	406	No	4	2	2.75e-12	b-barrel	None	Unknown (Predicted b-barrel)
BF9343_3050	355	NF	4	1	2.82e-15	b-barrel	HlyD_3, Biotin_lipoyl_2, EmrA	MFP-like
BF9343_3929	192	Yes	4	1	3.45e-08	b-barrel	OMP_b-brl	Putative porin (Predicted b-barrel)
BF9343_0219	248	No	2	1	0.00045292	b-barrel	None	Unknown (Predicted b-barrel)
BF9343_2867	663	NA	11	1	8.89e-59	Cytoplasmic	GlcN6P_deaminase, PIG-L, PRK02122	Glucosamine-6-phosphate deaminase-like protein
BF9343_2423	331	NA	10	3	4.67e-135	Cytoplasmic	AAA, COG0714	Magnesium chelatase
BF9343_3879	148	NA	10	4	6.87e-51	Cytoplasmic	rplO	50S ribosomal protein L15
BF9343_2193	305	NA	9	1	8.8e-45	Cytoplasmic	PRTases_typeI, Pribosyltran_N, PRK01259	Ribose-phosphate pyrophosphokinase
BF9343_2930	139	NF	9	6	2.07e-37	Cytoplasmic	TRX_family	Thioredoxin-like
BF9343_0158	235	NA	8	4	1.24e-96	Cytoplasmic	DUF3108	Unknown
BF9343_1900	462	NA	8	1	1.38e-63	Cytoplasmic	NAD_binding_8, PLN02576	Protoporphyrinogen oxidase
BF9343_2284	1141	NA	8	1	9.59e-12	Cytoplasmic	Anticodon_Ia_Ile_ABEc, IleRS_core, ileS	Isoleucyl-tRNA synthetase
BF9343_2739	324	NA	8	1	6.24e-28	Cytoplasmic	DHOD_like, PRK07565	Dihydroorotate dehydrogenase
BF9343_3779	76	NA	8	5	2.56e-41	Cytoplasmic	Ubiquitin, UBQ	Ubiquitin
BF9343_3870	161	NA	8	1	1.73e-48	Cytoplasmic	rplQ	50S ribosomal protein L17
BF9343_3886	185	NA	8	1	2.4e-31	Cytoplasmic	Ribosomal_L5_C, Ribosomal_L5, rplE	50S ribosomal protein L5
BF9343_3899	101	NA	8	3	1.62e-48	Cytoplasmic	rpsJ	30S ribosomal protein S10
BF9343_1121	347	NA	7	2	2.23e-44	Cytoplasmic	recA	RecA
BF9343_1479	314	NA	7	1	8.28e-72	Cytoplasmic	UGD_SDR_e, WcaG	Nucleoside-diphosphate-sugar epimerase
BF9343_2424	483	NA	7	1	1.36e-42	Cytoplasmic	HU_IHF, LysM	Unknown
BF9343_3162	154	NA	7	1	3.72e-17	Cytoplasmic	HTH_AraC supe family, HTH_18	AraC family transcriptional regulator
BF9343_3884	131	NA	7	2	6.33e-13	Cytoplasmic	rpsH	30S ribosomal protein S8
BF9343_3897	208	NA	7	1	6.82e-43	Cytoplasmic	rplD	50S ribosomal protein L4
BF9343_3913	232	NA	7	2	1.49e-55	Cytoplasmic	Ribosomal_L1	50S ribosomal protein L1
BF9343_1105	196	NA	6	2	9.78e-70	Cytoplasmic	Ribosomal_L25_TL5_CTC, PRK05618	50S ribosomal protein L25
BF9343_2664	196	NA	6	2	1.66e-14	Cytoplasmic	ATP-synt_B super family, NtpE	Archaeal/vacuolar-type H+-ATPase subunit E
BF9343_3177	244	NA	6	1	4e-20	Cytoplasmic	DPM1_like_bac	Glycosyl transferase family protein
BF9343_3534	236	NA	6	1	3.25e-09	Cytoplasmic	REC, trans_reg_C, OmpR	RprY, response regulator
BF9343_3892	244	NA	6	1	2.28e-30	Cytoplasmic	30S_S3_KH, Ribosomal_S3_C, rpsC	RpsC (30S ribosomal protein S3)
BF9343_3914	147	NA	6	1	3.08e-34	Cytoplasmic	Ribosomal_L11, rplK	RplK (50S ribosomal protein L11)
BF9343_0265	272	NA	5	1	4.24e-22	Cytoplasmic	NAT_SF superfamily	Acyltransferase
BF9343_0544	332	NA	5	1	8.56e-10	Cytoplasmic	FecR (2)	Anti-sigma factor
BF9343_2429	86	NA	5	2	8e-17	Cytoplasmic	rpmB	50S ribosomal protein L28
BF9343_2475	193	NA	5	2	4.6458e-06	Cytoplasmic	Sod_Fe_C, Sod_Fe_N, SodA	Superoxide dismutase
BF9343_2646	181	NA	5	1	4.26e-20	Cytoplasmic	rpsP (2)	30S ribosomal protein S16
BF9343_2919	368	NA	5	1	2.43e-18	Cytoplasmic	Trans_reg_C	Unknown
BF9343_3032	346	NA	5	1	5.24e-40	Cytoplasmic	None	Unknown
BF9343_3883	189	NA	5	1	2.8e-27	Cytoplasmic	Ribosomal_L6, rplF	RplF (50S ribosomal protein L6)
BF9343_3895	274	NA	5	1	1.1e-50	Cytoplasmic	Ribosomal_L2_C, Ribosomal_L2, rplB	50S ribosomal protein L2
BF9343_0489	117	NA	4	1	3.51e-13	Cytoplasmic	rplS	50S ribosomal protein L19
BF9343_1492	91	NA	4	2	3.4e-44	Cytoplasmic	HU_IHF	DNA-binding protein HU
BF9343_3486	358	NA	4	1	3.45e-09	Cytoplasmic	Chorismate_synthase	Chorismase synthase
BF9343_3557	164	NA	4	1	5.89e-12	Cytoplasmic	GSH_Peroxidase	Glutathione peroxidase
BF9343_3690	466	NA	4	1	8.8e-93	Cytoplasmic	PseudoU_synth_RsuA_like, S4, RsuA	16S rRNA uridine-516 pseudouridylate synthase
BF9343_3873	129	NA	4	1	7.59e-39	Cytoplasmic	PRK05309	RpsK (30S ribosomal protein S11)
BF9343_3881	172	NA	4	2	2.5e-31	Cytoplasmic	Ribosomal_S5_C, Ribosomal_S5, rpsE	30S ribosomal protein S5
BF9343_3882	114	NA	4	1	3.76e-29	Cytoplasmic	Ribosomal_L18_L5e	50S ribosomal protein L18
BF9343_3887	106	NA	4	3	2.17e-06	Cytoplasmic	rplX (2)	50S ribosomal protein L24
BF9343_3888	121	NA	4	2	3.82e-27	Cytoplasmic	rplN	RplN (50S ribosomal protein L14)
BF9343_0256	113	NA	3	3	3.38e-19	Cytoplasmic	None	Unknown
BF9343_1239	274	NA	3	2	5.45e-06	Cytoplasmic	crotonase-like, ECH	Naphthoate synthase
BF9343_2627	108	NA	3	1	5.4e-17	Cytoplasmic	DUF2149	Unknown
BF9343_3044	143	NA	3	1	2.19e-20	Cytoplasmic	biotinyl_domain, PRK05641	Putative acetyl-CoA carboxylase biotin carrier protein subunit
BF9343_3686	153	NA	3	1	2.45e-42	Cytoplasmic	Ribosomal_L13	RplM (Ribosomal protein L13)
BF9343_3885	99	NA	3	1	2.69e-13	Cytoplasmic	rpsN	30S ribosomal protein S14
BF9343_3893	118	NA	3	1	1.13e-14	Cytoplasmic	Ribosomal_L22	50S ribosomal protein L22
BF9343_0074	250	NA	2	1	2.1e-77	Cytoplasmic	HemD, HEM4	Uroporphyrinogen-III synthase HemD
BF9343_0753	159	NA	2	1	0.053111	Cytoplasmic	Fer4, Fer4 super family, NuoI	NADH-quinone oxidoreductase, chain I
BF9343_1245	340	NA	2	1	2.7309e-06	Cytoplasmic	FecR (2)	Anti-sigma factor
BF9343_1514	121	NA	2	1	2.2579e-06	Cytoplasmic	None	Unknown
BF9343_3432	158	NA	2	1	6.39e-22	Cytoplasmic	AsnC_trans_reg, HTH_AsnC-type, PRK11179	DNA-binding transcriptional regulator AsnC
BF9343_3532	114	NA	2	1	7.86e-44	Cytoplasmic	rpsF	30S ribosomal protein S6
BF9343_3894	89	NA	2	1	6.03e-08	Cytoplasmic	rpsS	30S ribosomal protein S19
BF9343_0813	1099	NF	11	1	7.31e-14	Enzyme (+SP)	Bgal_small_N, Glyco_hydro_2_C superfamily, ebgA	Beta-galactosidase
BF9343_4145	829	NF	11	1	9.95e-38	Enzyme (+SP)	Glyco_hydro_65m superfamily	Glycosyl hydrolase
BF9343_0491	290	No	10	2	2.97e-62	Enzyme (+SP)	MPP_UshA_N_like, Metallophos	5'-nucleotidase
BF9343_0635	653	No	10	1	1.34e-61	Enzyme (+SP)	GH20_DspB_LnbB-like, Glyco_hydro_20	Glycosyl hydrolase
BF9343_0773	449	NF	10	2	2.19e-71	Enzyme (+SP)	Alpha_L_fucos, COG3669	Alpha-L-fucosidase
BF9343_0944	524	NF	10	1	1.67e-87	Enzyme (+SP)	Phosphodiest	Alkaline phosphatase
BF9343_1724	544	NF	9	1	2.14e-55	Enzyme (+SP)	Sialidase, BNR_2	Neuraminidase
BF9343_1983	225	Yes	9	4	3.4e-39	Enzyme (+SP)	PRK05346, nqrC	NADH:ubiquinone oxidoreductase, Na(+)-translocating, C subunit
BF9343_3109	394	Yes	9	3	1.6e-88	Enzyme (+SP)	Peptidase_C1 superfamily	Peptidase
BF9343_0774	415	Yes	8	1	1.51e-42	Enzyme (+SP)	N-glycanase_C, N-glycanase_N	Putative N-glycanase
BF9343_3515	414	NF	7	2	2.83e-50	Enzyme (+SP)	MurNAc-LAA, AmiC	N-acetylmuramoyl-L-alanine amidase
BF9343_4221	542	NF	7	1	4.8e-30	Enzyme (+SP)	Peptidase_S41_CPP (2), PDZ_CTP_protease, prc	C-terminal protease
BF9343_1731	690	NF	6	1	1.18e-56	Enzyme (+SP)	GH20_chitobiase-like, Glyco_hydro_20b superfamily	Beta-N-acetylhexosaminidase
BF9343_0659	439	NF	5	1	2.79e-20	Enzyme (+SP)	LT_GEWL, LysM, mltD	Lytic murein transglycosylase
BF9343_1267	551	NF	4	1	1.4031e-06	Enzyme (+SP)	GH31_glucosidase_KIAA1161, COG1501	Alpha-glucosidase
BF9343_3053	339	NF	4	1	2.31e-26	Enzyme (+SP)	EEP super family	Exonuclease-Endonuclease-Phosphatase (EEP) domain protein
BF9343_0271	437	NF	2	1	1.21e-10	Enzyme (+SP)	Peptidase_M23, COG4942	Peptidase
BF9343_0934	357	NF	2	1	3.42e-07	Enzyme (+SP)	MPP_YvnB, Metallophos	Metallophophoesterase
BF9343_2544	618	NA	11	3	5.03e-147	IM	60KD_IMP superfamily, PRK01318	YidC (membrane protein insertase)
BF9343_2861	396	NF	11	1	2.84e-136	IM	HlyD_3, Biotin_lipoyl_2,RND_mfp	MFP-like
BF9343_3065	1011	NA	11	1	2.31e-70	IM	AcrB	AcrB (Cation/multidrug efflux pump)
BF9343_3441	227	NA	11	7	1.42e-101	IM	TonB (2)	TonB-like
BF9343_3043	304	NF	10	3	3.11e-75	IM	LTD, oadG_fam	Unknown
BF9343_3435	196	NA	10	5	1.8e-79	IM	ExbD	ExbD-like
BF9343_4115	365	NF	10	3	3.77e-67	IM	EEP-2, YlaC superfamily	Unknown
BF9343_0580	360	NA	9	2	8.83e-07	IM	HlyD_3, Biotinyl_lipoyl_domains super family, RND_mfp	MFP-like
BF9343_1085	333	NA	9	1	1.71e-14	IM	PRK13665, YdfA_immunity superfamily	Unknown
BF9343_2535	222	NF	9	1	3.28e-62	IM	FMN_bind super family	Electron transport complex protein RnfG
BF9343_3535	519	NA	9	2	5.96e-47	IM	HATPase_c, HisKA, BaeS	Signal transduction histidine kinase
BF9343_3650	730	NA	9	1	2.42e-101	IM	Peptidase_M48 super family	Peptidase
BF9343_4042	894	NA	9	1	2.42e-40	IM	E1-E2_ATPase, Cation_ATPase_C, Hydrolase_like2, HAD	Plasma-membrane calcium-translocating P-type ATPase
BF9343_0129	455	NA	8	1	1.88e-25	IM	DUF389	Unknown
BF9343_1854	517	NA	8	2	4.45e-27	IM	Bac_Ubq_Cox, Bac_Ubq_Cox supe family, PRK15097	Cytochrome d terminal oxidase subunit 1
BF9343_3654	290	No	8	3	4.11e-35	IM	None	Unknown
BF9343_3659	330	NA	8	4	9.45e-23	IM	biotinyl_domain, HlyD_3, EmrA	MFP-like
BF9343_3925	685	NA	8	1	7.09e-61	IM	HDc, 7TM-7TMR_HD, COG1480	Predicted membrane-associated HD superfamily hydrolase
BF9343_1922	167	NF	7	3	2.27e-24	IM	None	Unknown
BF9343_3855	480	NF	7	3	4.31e-38	IM	SGNH_hydrolase_peri1, SGNH_hydrolase superfamily	SGNH hydrolase
BF9343_3636	280	NA	6	2	1.25e-37	IM	None	TonB-like
BF9343_3809	618	NA	6	2	7.11e-08	IM	Transpeptidase, PBP_dimer, pbp2_mrdA	Penicillin-binding protein 2
BF9343_3434	154	NF	5	2	1.74e-45	IM	ExbD	ExbD-like
BF9343_4237	152	NF	5	1	4.49e-34	IM	DUF2059	Unknown
BF9343_0416	213	NA	4	1	1.16e-15	IM	PASTA_pknB	Unknown
BF9343_1108	108	NA	4	1	3.98e-106	IM	YajC	YajC (Preprotein translocase subunit)
BF9343_1921	175	NA	4	1	8.98e-25	IM	None	Unknown
BF9343_2626	200	NA	4	1	1.71e-20	IM	MotA_ExbB superfamily	Unknown (transport related?)
BF9343_3123	566	NA	4	1	7.69e-21	IM	Sulfatase, DUF1705 superfamily, COG2194	Sulfatase
BF9343_4154	832	NF	4	1	6.55e-17	IM	YfhO (2)	YfhO domain protein
BF9343_3878	448	NA	3	2	6.29e-22	IM	SecY, secY	SecY
BF9343_2308	365	NA	2	1	2.84e-45	IM	COG0795, YjgP_YjgQ	Permease
BF9343_2978	191	NA	2	1	2.54e-14	IM	PepSY_TM_1, COG3295	Unknown
BF9343_4227	376	NA	2	1	7.4e-08	IM	PepSY_TM_2, PepSY_TM_1, PepSY, PiuB	Iron-regulated membrane protein
BF9343_0490	262	No	11	4	1.5e-88	Lipoprotein	5_nucleotid_C	5'-nucleotidase
BF9343_0985	214	Yes	11	7	5.6e-88	Lipoprotein	HmuY	HmuY-like
BF9343_3014	666	No	11	1	1.94e-77	Lipoprotein	AmyAc_Pullulanase_LD-like, E_set_Pullulanase, DUF3372	Pullulanase
BF9343_1125	263	No	10	4	8.83e-231	Lipoprotein	META	Unknown
BF9343_1425	636	Yes	10	1	2.12e-37	Lipoprotein	DUF3988	Unknown
BF9343_2395	379	Yes	10	3	1.91e-40	Lipoprotein	HlyD_3, Biotin_lipoyl_2, RND_mfp	Unknown, possible role in efflux
BF9343_3002	549	Yes	10	2	1.66e-82	Lipoprotein	GH20_chitobiase-like, Glyco_hydro_67N superfamily	Putative hexosaminidase
BF9343_3091	622	Yes	10	3	7.86e-163	Lipoprotein	GH32_B_Fructosidase, Glyco_hydro_32C, Glyco_32	Levanase
BF9343_3703	417	Yes	10	2	6.07e-76	Lipoprotein	Mfa2	AapA
BF9343_4033	334	No	10	4	1.48e-57	Lipoprotein	M28_like_6, Peptidase_M28	Peptidase
pBF9343.20c4	185	Yes	10	3	1.39e-129	Lipoprotein	None	Unknown
BF9343_12955	384	Yes	10	2	5.24e-56	Lipoprotein	None	Unknown
BF9343_1980	465	No	9	1	3.37e-60	Lipoprotein	Peptidase_C1B	Peptidase
BF9343_3418	419	Yes	9	2	3.85e-86	Lipoprotein	biotinyl_domain, 8a0102	Putative metal resistance related protein
BF9343_3824	279	No	9	2	1.38e-71	Lipoprotein	cyclophilin, Pro_isomerase	Cyclophilin type peptidyl-prolyl cis-trans isomerase/CLD
BF9343_0808	384	NF	8	2	1.2639e-06	Lipoprotein	Bacova_04320_like, COG1853	Unknown
BF9343_0867	141	NF	8	6	7.84e-34	Lipoprotein	ComL	ComL-like
BF9343_1090	346	NF	8	2	3.75e-47	Lipoprotein	ApbE	ApbE-like
BF9343_1101	537	NF	8	1	9.42e-91	Lipoprotein	AAA_13	Unknown
BF9343_1249	380	Yes	8	1	7.81e-45	Lipoprotein	Laminin_G_3, DUF1735	Unknown
BF9343_1310	198	Yes	8	2	4.98e-72	Lipoprotein	TlpA_like_family	Putative protein disulfide isomerase
BF9343_3343	442	Yes	8	2	8.49e-38	Lipoprotein	None	Unknown
BF9343_00916	310	NF	8	2	1.43e-30	Lipoprotein	ZntC, SBP_bac_9	Metal ABC transporter substrate-binding protein
BF9343_0148	186	No	7	2	3.3e-72	Lipoprotein	None	Unknown
BF9343_0153	463	No	7	1	1.08e-47	Lipoprotein	outer_NodT	Unknown, possible role in efflux
BF9343_0498	210	No	7	3	7.54e-68	Lipoprotein	DUF4136	Unknown
BF9343_0994	384	No	7	1	4.9e-18	Lipoprotein	Lactonase	Lactonase
BF9343_1152	184	NF	7	2	1.15e-16	Lipoprotein	None	Unknown
BF9343_1508	311	NF	7	2	8.58e-34	Lipoprotein	Thioredoxin_8	Thioredoxin-like
BF9343_1559	485	Yes	7	1	5.25e-41	Lipoprotein	Peptidase_C10 superfamily	Putative peptidase
BF9343_1920	297	Yes	7	1	2.51e-78	Lipoprotein	PKD, COG3291	Unknown
BF9343_2609	161	NF	7	5	7.52e-32	Lipoprotein	TRX_family	Thioredoxin-like
BF9343_3344	269	Yes	7	1	2.61e-11	Lipoprotein	None	Unknown
BF9343_0199	259	Yes	6	1	1.98e-07	Lipoprotein	DUF4098, DUF2807	Unknown
BF9343_0845	169	Yes	6	2	3.06e-37	Lipoprotein	None	Unknown
BF9343_1998	284	Yes	6	1	2.45e-43	Lipoprotein	DUF3298, DUF4163 superfamily	Unknown
BF9343_3033	130	Yes	6	3	3.58e-39	Lipoprotein	None	Unknown
BF9343_3379	507	Yes	6	1	1.14e-08	Lipoprotein	None	Unknown
BF9343_0270	195	No	5	1	3.43e-27	Lipoprotein	DUF4292	Unknown
BF9343_0470	222	NF	5	2	3.29e-90	Lipoprotein	None	Unknown
BF9343_0600	436	Yes	5	1	2.24e-14	Lipoprotein	ZnMc_pappalysin_like, BACON	Unknown
BF9343_0957	173	Yes	5	1	4.61e-36	Lipoprotein	LptE	Putative LptE (LPS assembly protein)
BF9343_1248	350	No	5	2	3.08e-32	Lipoprotein	GH18_EndoS-like	Endo-beta-N-acetylglucosaminidase
BF9343_1270	266	NF	5	1	2.14e-12	Lipoprotein	HtpX	Peptidase
BF9343_2078	238	Yes	5	1	4.01e-65	Lipoprotein	HmuY	HmuY-like
BF9343_2506	130	No	5	1	8.15e-29	Lipoprotein	None	Unknown
BF9343_2670	278	NF	5	2	7.34e-07	Lipoprotein	DUF2874 (3)	Unknown
BF9343_2922	242	NF	5	1	1.81e-52	Lipoprotein	DUF4369	Unknown
BF9343_3570	214	No	5	1	3.59e-57	Lipoprotein	None	Unknown
BF9343_4122	357	Yes	5	3	6.7e-21	Lipoprotein	None	Unknown
BF9343_0346	183	NF	4	2	3.09e-11	Lipoprotein	FKBP_C	FKBP-type peptidyl-prolyl cis-trans isomerase
BF9343_1216	509	NF	4	1	2.06e-09	Lipoprotein	Sulfatase, AslA	Sulfatase
BF9343_2690	205	Yes	4	1	3.35e-48	Lipoprotein	None	Unknown
BF9343_0421	131	NF	3	1	5.01e-25	Lipoprotein	RHOD	Unknown
BF9343_1268	157	NF	3	2	3.68e-12	Lipoprotein	None	Unknown
BF9343_2070	558	NF	3	1	2.03e-21	Lipoprotein	Peptidase_S41	Peptidase
BF9343_2672	133	NF	3	2	1.67e-24	Lipoprotein	None	Unknown
BF9343_3000	528	Yes	3	1	1.81e-09	Lipoprotein	Sulfatase superfamily, AslA	Sulfatase
BF9343_0666	247	NF	2	1	0.00024282	Lipoprotein	NigD	Unknown
BF9343_1706	168	NF	2	1	2.14e-09	Lipoprotein	None	Unknown
BF9343_1913	212	NF	2	1	2.59e-09	Lipoprotein	None	Unknown
BF9343_3183	90	NF	2	2	8.25e-61	Lipoprotein	None	Unknown
BF9343_3334	118	Yes	2	1	9.9e-33	Lipoprotein	None	Unknown
BF9343_3466	172	Yes	2	1	2.94e-06	Lipoprotein	None	Unknown
BF9343_3333	491	Yes	9	2	2.06e-91	Non-classical secretion	None	Unknown
BF9343_4011	401	No	5	1	0.012749	Non-classical secretion	None	Unknown
BF9343_0429	169	No	11	5	1.84e-79	Other (+SP)	OmpH	Skp (OmpH)
BF9343_1512	397	NF	8	1	1.89e-35	Other (+SP)	None	Unknown
BF9343_0912	216	NF	7	2	6.7e-11	Other (+SP)	LolA	LolA
BF9343_3437	273	No	7	1	1.1e-74	Other (+SP)	TolQ	Putative biopolymer transport protein
pBF9343.41c	204	NF	5	1	1.02e-11	Other (+SP)	Bac_Flav_CT_K	TraK-like
BF9343_0248	246	NF	3	2	1.41e-17	Other (+SP)	None	FtsQ-like
BF9343_1742	348	NF	11	3	5.08e-64	Other (SP)	LRR_5	Unknown
BF9343_0562	531	No	10	2	1e-168	SusD homolog	SusD	SusD homolog
BF9343_0834	594	Yes	9	1	3.64e-58	SusD homolog	SusD	SusD homolog
BF9343_0829	588	Yes	8	1	5.18e-18	SusD homolog	SusD	SusD homolog
BF9343_3543	892	Yes	11	1	6.67e-53	TBDT	ligand_gated_channel, Cna_B_2, STN	TBDT
BF9343_1538	802	No	9	1	5.9e-304	TBDT	ligand_ gated_channel, Cna_B_2, CirA	TBDT
BF9343_0683	375	NF	11	3	3.31e-27	Unknown (+SP)	DUF1573, DUF1573 superfamily	Unknown
BF9343_2192	394	NF	10	5	9.78e-69	Unknown (+SP)	MORN superfamily (3), COG464 (3)	Unknown
BF9343_2418	238	NF	9	4	1.84e-75	Unknown (+SP)	TPR, TPR_12	Aerotolerance-like protein
BF9343_0430	171	NF	8	3	1.07e-39	Unknown (+SP)	PRK10780 superfamily, OmpH	OmpH-like
BF9343_2015	199	NF	8	3	4.68e-90	Unknown (+SP)	None	Unknown
BF9343_3927	599	Yes	8	1	5.75e-23	Unknown (+SP)	DUF4091	Unknown
BF9343_1562	444	Yes	4	2	1.41e-53	Unknown (+SP)	None	Unknown
BF9343_2249	245	NF	4	1	1.12e-15	Unknown (+SP)	TPR, TPR_11	Unknown
BF9343_3523	473	NF	4	1	5.55e-27	Unknown (+SP)	TlpA_like_family	Unknown
BF9343_0923	157	NF	3	3	4.16e-47	Unknown (+SP)	None	Unknown
BF9343_2170	236	NF	3	1	1.07e-30	Unknown (+SP)	DUF3108	Unknown
BF9343_2669	145	NF	3	1	6.31e-11	Unknown (+SP)	DUF2874 (2)	Unknown
BF9343_3627	149	NF	3	2	9.18e-09	Unknown (+SP)	SPOR	SPOR domain containing protein
BF9343_1153	147	NF	2	1	2e-11	Unknown (+SP)	DUF2874	Unknown
BF9343_2008	131	NF	2	1	3.92e-11	Unknown (+SP)	DUF1573	Unknown
1 NA: not applicable (for proteins lacking predicted signal peptide); NF: not found in the experiment in which intact cells wre treated with PK
2 Peptides found to have a CAMthiopropanoyl-modified Lys residue. The modification resulted from the cleavage of the biotinylation reagent that was bound at this postition.
3+SP: predicted to contain a signal peptide
4Using the annotated translational start site pBF9343.20c is predicted to be a cytoplasmic protein, but if translation begins at an AUG 38 codons downstream then it is predicted to be a lipoprotein.
The observation that no peptides in the region between the annotated start site and the new start site were identified supports this reassignment.
5 Using the annotated translational start site BF9343_1295 is predicted to be a cytoplasmic protein, but if translation begins at an AUG 15 codons downstream then it is predicted to be a lipoprotein.
6 Using the annotated translational start site BF9343_0091 is predicted to be a cytoplasmic protein, but if translation begins at an AUG 19 codons downstream then it is predicted to be a lipoprotein.
