# Supplementary material for: Analysis of the Outer Membrane Proteome and Secretome of Bacteroides fragilis Reveals a Multiplicity of Secretion Mechanisms
Source: PLoS One. 2015 Feb 6;10(2):e0117732. doi: 10.1371/journal.pone.0117732 (PMC4319957; doi:10.1371/journal.pone.0117732)
Supplement: S9 Table — (XLSX) [file pone.0117732.s010.xlsx]

## Sheet: Sheet1
Table S9. Proteins differentially expressed in different carbon sources
Locus tag	Number unique peptides	PEP value	Ratio	Mean (from ln mean)	ln mean	ln SD	ln SD mean	exp(ln mean - ln SD)	exp(ln mean + ln SD)
BF9343_0954	11	4.95e-43	Xyl/Glu	0.172479	-1.75748	0.449459	0.0408599	0.110037	0.270355
BF9343_4195	11	7.99e-36	Glu/Gal	4.65438	1.53781	0.434613	0.0395102	3.01378	7.18806
BF9343_4195	11	7.99e-36	Xyl/Glu	0.133056	-2.01699	0.332761	0.030251	0.0953933	0.185588
BF9343_0285	14	3.29e-90	Glu/Gal	0.226868	-1.48339	0.578801	0.0413429	0.127175	0.404709
BF9343_0948	12	2.69e-63	Xyl/Glu	5.5241	1.70912	0.232105	0.0193421	4.37986	6.96729
BF9343_4209	27	4.61e-166	Xyl/Glu	5.20302	1.64924	0.282653	0.0104686	3.92194	6.90256
BF9343_3092	21	1.63e-98	Glu/Gal	16.3558	2.79458	0.643628	0.0321814	8.59303	31.1311
BF9343_3092	21	1.63e-98	Xyl/Glu	0.0617632	-2.78445	0.725389	0.0362695	0.0299018	0.127574
