# Supplementary material for: Analysis of the Outer Membrane Proteome and Secretome of Bacteroides fragilis Reveals a Multiplicity of Secretion Mechanisms
Source: PLoS One. 2015 Feb 6;10(2):e0117732. doi: 10.1371/journal.pone.0117732 (PMC4319957; doi:10.1371/journal.pone.0117732)
Supplement: S10 Table — (XLSX) [file pone.0117732.s011.xlsx]

## Sheet: Sheet1
Table S10. Proteins in the culture supernatant identified by LC/MS/MS
						Number of unique peptides
Locus tag	Length (aa)	Medium: cell extract ratio1	Type2	Conserved domains	Putative function	culture supernatant/cell extract	PEP value	ln ratio	SD ln ratio	SD mean ln ratio	Ratio count or comment
BF9343_0074	250	0.05	Cytoplasmic	HemD, HEM4	Uroporphyrinogen-III synthase HemD	1/6	1.1063e-21	NA	NA	NA	no counterpart
BF9343_0177	78	0.07	Cytoplasmic	acpP	Acyl carrier protein	2/2	1.6589e-51	-2.6745	0.0743091	0.0371545	2
BF9343_0610	1042	0.01	Cytoplasmic	TRX_family	Thioredoxin	1/4	1.0187e-40	-2.6745	NA	NA	one ratio
BF9343_3628	251	0.02	Cytoplasmic	TIM, PRK14567	Triosephosphate isomerase	6/15	2.0841e-232	-2.82731	1.09368	0.182279	6
BF9343_3653	313	0.002	Cytoplasmic	LDH-like_MDH, PRK06223	Malate dehydrogenase	1/13	4.2121e-149	-2.82731	NA	NA	one ratio
BF9343_3683	330	0.002	Cytoplasmic	EF_TS, EF_TS super family, UBA superfamily, tsf	Elongation factor Ts	2/17	0	-4.12392	0.241092	0.120546	2
BF9343_3779	76	3.7	Cytoplasmic	Ubiquitin, UBQ	Ubiquitin	3/1	3.8139e-34	-4.12392	NA	NA	one ratio
BF9343_3876	72	0.03	Cytoplasmic	S1_IF1	Initiation factor IF-1	1/2	2.578e-17	NA	NA	NA	no counterpart
BF9343_3911	124	0.005	Cytoplasmic	Ribosomal_L7_L12	RplL (Ribosomal protein L7/L12)	3/6	1.1503e-93	-4.6295	0.0216548	0.0108274	2
BF9343_3917	394	0.003	Cytoplasmic	EF_Tu, EFTU_III, EFTU_II, PRK12735	Elongation factor Tu	2/20	0	-4.94786	0.471604	0.235802	2
BF9343_2553	942	0.94	Cytoplasmic	ABC_UvrA_II, ABC_UvrA_I (2), uvrA	Excinuclease ABC subunit A	1/2	1.6725e-06	NA	NA	NA	no counterpart
BF9343_2605	169	0.05	Cytoplasmic	PRK09267	Flavodoxin FldA	4/7	3.0086e-80	-2.98888	0.511421	0.127855	4
BF9343_1096	429	0.015	Cytoplasmic	enolase, eno	Enolase	7/20	6.0573e-303	-3.06141	0.73259	0.122098	6
BF9343_2797	159	0.007	Cytoplasmic	Nonheme_Ferritin, Ferritin	Ferritin	1/8	3.537e-83	-3.06141	NA	NA	one ratio
BF9343_3021	419	0.0006	Cytoplasmic	Phosphoglycerate_kinase, PGK	Phosphoglycerate kinase	1/17	7.295e-239	-3.06141	NA	NA	one ratio
BF9343_1597	368	25	Cytoplasmic	Sulfotransfer_3	Sulfotransferase	1/1	1.3535e-05	NA	NA	NA	no counterpart
BF9343_0417	357	X	Cytoplasmic	PseudoU_synth_RluCD_like, S4, rluA_subfam	Pseudouridine synthase, RluA family	1/0	0.0082672	NA	NA	NA	not in table
BF9343_2622	223	0.046	Lipoprotein	HmuY	HmuY homolog	1/3	7.0193e-96	-3.06141	NA	NA	one ratio
BF9343_1505	680	0.21	Lipoprotein	PQQ_ABC_repeats	Unknown	1/2	3.5865e-07	-3.06141	NA	NA	one ratio
BF9343_1606	358	0.03	Lipoprotein	DUF3869	Unknown, possible adhesin	4/10	4.6702e-188	-2.81847	0.46903	0.117257	4
BF9343_3342	596	0.06	Lipoprotein	Xylanase super family, FN3	Putative xylanase	2/10	6.3583e-38	-2.81847	NA	NA	one ratio
BF9343_3343	442	0.88	Lipoprotein	None	Unknown	2/6	5.316e-102	1.08956	1.36971	0.684857	2
BF9343_3344	269	0.82	Lipoprotein	None	Unknown	5/6	2.1263e-42	-0.482887	0.928485	0.309495	3
BF9343_2214	196	X	Lipoprotein	None	Unknown	1/0	3.2929e-06	NA	NA	NA	no counterpart
BF9343_1961	631	0.13	Lipoprotein	None	Unknown	3/10	1.962e-64	-1.64962	0.0120715	0.00603576	2
BF9343_3379	507	0.35	Lipoprotein	None	Unknown	1/2	2.8559e-07	-1.64962	NA	NA	one ratio
BF9343_2074	472	0.02	Lipoprotein	None	Unknown	1/9	2.6019e-63	-1.64962	NA	NA	one ratio
pBF9343.20c3	147	0.56	Lipoprotein	None	Unknown	5/5	1.1905e-218	-0.515494	0.292863	0.0732158	4
BF9343_3703	417	0.18	Lipoprotein	Mfa2	AapA	1/8	8.4522e-75	NA	NA	NA	no counterpart
BF9343_3471	623	0.01	Lipoprotein	Xylanase super family, Lipocalin_6 superfamily	Unknown	4/18	1.1319e-254	-3.41526	0.856362	0.285454	3
BF9343_14664	463	3.85	Lipoprotein	None	Unknown	4/1	3.9905e-14	-3.41526	NA	NA	one ratio
BF9343_1943	129	0.18	Non-classical secretion	None	TssD	3/5	2.7225e-119	-1.26149	0.119822	0.0599108	2
BF9343_3333	491	X	Non-classical secretion	None	Unknown	8/0	1.1829e-31	NA	NA	NA	no counterpart
BF9343_0429	169	0.01	Other (+SP)	OmpH	Skp	1/5	1.4901e-84	-1.26149	NA	NA	one ratio
BF9343_24135	403	0.02	Other (+SP)	TPR, TPR_11	Unknown	3/15	1.4958e-159	-2.64184	0.679807	0.226602	3
BF9343_1840	104	X	Other (+SP)	None	Unknown	1/0	0.00020205	NA	NA	NA	no counterpart
BF9343_3304	104	X	Other (+SP)	DUF2874	Unknown	2/0	1.0105e-06	NA	NA	NA	no counterpart
BF9343_0018	804	0.14	TBDT	ligand_ gated_channel, Cna_B_2, TonB-siderophor	TBDT	1/18	6.1595e-165	NA	NA	NA	no counterpart
BF9343_0567	1011	0.27	TBDT	Cna_B_2, Plug, ligand_gated_channel, OMP_RagA_SusC	TBDT	1/5	5.0167e-27	NA	NA	NA	no counterpart
BF9343_1538	1042	X	TBDT	Plug, Cna_B_2, ligand_gated_channel, OMP_RagA_SusC	TBDT	1/0	4.8751e-10	NA	NA	NA	no counterpart
BF9343_1873	1125	0.025	TBDT	Cna_B_2, Plug, ligand_gated_channel, OMP_RagA_SusC	TBDT	1/31	4.2058e-247	-2.64184	NA	NA	one ratio
BF9343_2982	912	X	TBDT	Cna_B_2, Plug, CirA	TBDT	3/0	1.7066e-09	NA	NA	NA	no counterpart
1X: found only in culture supernatant
2+SP: predicted to contain a signal peptide
3Using the annotated translational start site pBF9343.20c is predicted to be a cytoplasmic protein, but if translation begins at an AUG 38 codons downstream then it is predicted to be a
lipoprotein. The observation that no peptides from the region between the annotated start site and the new start site were found supports this reassignment.
4Using the annotated translational start site BF9343_1466 is predicted to be a cytoplasmic protein, but if translation begins at an AUG 42 codons upstream then it is predicted to be a
lipoprotein. Curiously, the annotated start site encodes Lys rather than Met.
5Using the annotated translational start site BF9343_2413 is predicted to be a cytoplasmic protein, but if translation begin at an AUG 7 codons upstream then it is predicted to be an OM
protein. This reassignment is supported by evidence that the protein is located in the periplasm (20).
