# Supplementary material for: Analysis of the Outer Membrane Proteome and Secretome of Bacteroides fragilis Reveals a Multiplicity of Secretion Mechanisms
Source: PLoS One. 2015 Feb 6;10(2):e0117732. doi: 10.1371/journal.pone.0117732 (PMC4319957; doi:10.1371/journal.pone.0117732)
Supplement: S11 Table — (XLSX) [file pone.0117732.s012.xlsx]

## Sheet: Sheet1
Table S11. Peptides identified in abundant secreted protein bands by mass spectrometry
Band	Locus tag	Protein score	Number unique peptides	Expect value	Peptide sequence
1	BF9343_3344	241	11	4.2e-06	KADNYQVTVK
1	BF9343_3344	241	11	0.00042	DMPLSIDLTAGK
1	BF9343_3344	241	11	0.00083	VSVVYTEDFLK
1	BF9343_3344	241	11	3.2e-07	DADGASLYNGLYK
1	BF9343_3344	241	11	0.06	NVILYCKPANVK
1	BF9343_3344	241	11	0.0021	NVILYCKPANVK
1	BF9343_3344	241	11	0.005	AFYGENVNAGFDK
1	BF9343_3344	241	11	1.3e-05	EGNEVVMEALVAEK
1	BF9343_3344	241	11	0.13	ANADGEKVSITVGGFR
1	BF9343_3344	241	11	0.0006	EGNEVVMEALVAEKK
1	BF9343_3344	241	11	0.0059	DKEGNEVVMEALVAEK
2	pBF9343.20c	144	6	0.54	MFIDDKLHK
2	pBF9343.20c	144	6	0.045	ENLENLQLPK
2	pBF9343.20c	144	6	0.0079	DKENLENLQLPK
2	pBF9343.20c	144	6	2.3e-06	QGTYLWLSAYPVPR
2	pBF9343.20c	144	6	9.5e-07	EIVVESPFTFEQEAK
2	pBF9343.20c	144	6	0.00023	SDSGENYAVVQYIFGQEK
3	BF9343_1943	138	6	0.0029	AFRATLSFAGK
3	BF9343_1943	138	6	0.00026	IGGAQFEQNWPK
3	BF9343_1943	138	6	0.00027	GRPSSNIYGGQIR
3	BF9343_1943	138	6	0.1	GRPSSNIYGGQIR
3	BF9343_1943	138	6	2e-05	EFDVLDCTYSLKR
3	BF9343_1943	138	6	0.087	DVDSKGRPSSNIYGGQIR
4	BF9343_2214	60	4	0.036	YTTYTLNAPQTR
4	BF9343_2214	60	4	0.0003	YTTYTLNAPQTR
4	BF9343_2214	60	4	0.00094	NNESETVVVGQEDSER
4	BF9343_2214	60	4	0.16	NNESETVVVGQEDSER
